# Supplementary material for: A multiomics recovery factor predicts long COVID in the IMPACC study
Source: J Clin Invest. 2025 Sep 9;135(21):e193698. doi: 10.1172/JCI193698 (PMC12582403; doi:10.1172/JCI193698)
Supplement: Supporting data values [file jci-135-193698-s009.xlsx]

## Sheet: Fig2A_data
Model	Seed	AUROC_CV_mean	AUROC_CV_SD
MOFA (Unsupervised)	1	0.709722	0.0239161
MOFA (Unsupervised)	2	0.695691	0.0504644
MOFA (Unsupervised)	3	0.701867	0.0538518
MOFA (Unsupervised)	4	0.713236	0.0630625
MOFA (Unsupervised)	5	0.70531	0.0626203
MOFA (Unsupervised)	6	0.701443	0.052591
MOFA (Unsupervised)	7	0.707522	0.060867
MOFA (Unsupervised)	8	0.691508	0.0414592
MOFA (Unsupervised)	9	0.691434	0.0461401
MOFA (Unsupervised)	10	0.712035	0.0435439
MOFA (Unsupervised)	11	0.712875	0.0450651
MOFA (Unsupervised)	12	0.69461	0.0495289
MOFA (Unsupervised)	13	0.702984	0.0512812
MOFA (Unsupervised)	14	0.69098	0.0310118
MOFA (Unsupervised)	15	0.712248	0.0665421
MOFA (Unsupervised)	16	0.700983	0.0364054
MOFA (Unsupervised)	17	0.700753	0.0636495
MOFA (Unsupervised)	18	0.716518	0.0600134
MOFA (Unsupervised)	19	0.697426	0.037838
MOFA (Unsupervised)	20	0.697996	0.0697968
MOFA (Unsupervised)	21	0.706473	0.0433076
MOFA (Unsupervised)	22	0.705957	0.0707018
MOFA (Unsupervised)	23	0.707212	0.0422336
MOFA (Unsupervised)	24	0.69468	0.0434369
MOFA (Unsupervised)	25	0.713187	0.0530183
MOFA (Unsupervised)	26	0.703306	0.0446587
MOFA (Unsupervised)	27	0.706879	0.0574115
MOFA (Unsupervised)	28	0.702964	0.0499223
MOFA (Unsupervised)	29	0.713501	0.048354
MOFA (Unsupervised)	30	0.704582	0.0609818
MOFA (Unsupervised)	31	0.713587	0.0349611
MOFA (Unsupervised)	32	0.712123	0.0423066
MOFA (Unsupervised)	33	0.706916	0.0631654
MOFA (Unsupervised)	34	0.691882	0.0450824
MOFA (Unsupervised)	35	0.696155	0.0424349
MOFA (Unsupervised)	36	0.696408	0.0614075
MOFA (Unsupervised)	37	0.707163	0.0714956
MOFA (Unsupervised)	38	0.696369	0.045244
MOFA (Unsupervised)	39	0.710627	0.0564649
MOFA (Unsupervised)	40	0.707966	0.0496382
MOFA (Unsupervised)	41	0.713896	0.0817905
MOFA (Unsupervised)	42	0.704274	0.0295575
MOFA (Unsupervised)	43	0.704212	0.0371879
MOFA (Unsupervised)	44	0.71076	0.0459235
MOFA (Unsupervised)	45	0.691515	0.0328062
MOFA (Unsupervised)	46	0.698699	0.0412776
MOFA (Unsupervised)	47	0.718471	0.0326271
MOFA (Unsupervised)	48	0.71518	0.056782
MOFA (Unsupervised)	49	0.702929	0.0371351
MOFA (Unsupervised)	50	0.69981	0.0527565
MOFA (Unsupervised)	51	0.708519	0.0514597
MOFA (Unsupervised)	52	0.711812	0.0440182
MOFA (Unsupervised)	53	0.707365	0.044855
MOFA (Unsupervised)	54	0.700556	0.0551972
MOFA (Unsupervised)	55	0.709882	0.0677824
MOFA (Unsupervised)	56	0.698061	0.0418674
MOFA (Unsupervised)	57	0.702412	0.0396522
MOFA (Unsupervised)	58	0.702077	0.0555738
MOFA (Unsupervised)	59	0.701295	0.0381729
MOFA (Unsupervised)	60	0.702385	0.0572301
MOFA (Unsupervised)	61	0.706153	0.0626771
MOFA (Unsupervised)	62	0.700147	0.0389728
MOFA (Unsupervised)	63	0.705104	0.0397234
MOFA (Unsupervised)	64	0.710505	0.0373761
MOFA (Unsupervised)	65	0.707537	0.0431751
MOFA (Unsupervised)	66	0.704783	0.0552258
MOFA (Unsupervised)	67	0.701491	0.0780192
MOFA (Unsupervised)	68	0.713616	0.0533744
MOFA (Unsupervised)	69	0.712124	0.0454338
MOFA (Unsupervised)	70	0.697637	0.0629108
MOFA (Unsupervised)	71	0.695757	0.0320974
MOFA (Unsupervised)	72	0.694118	0.0479643
MOFA (Unsupervised)	73	0.700115	0.0616848
MOFA (Unsupervised)	74	0.689896	0.040536
MOFA (Unsupervised)	75	0.715086	0.0499966
MOFA (Unsupervised)	76	0.713677	0.0538809
MOFA (Unsupervised)	77	0.70288	0.0448974
MOFA (Unsupervised)	78	0.70245	0.0656353
MOFA (Unsupervised)	79	0.711969	0.0571522
MOFA (Unsupervised)	80	0.707777	0.0423849
MOFA (Unsupervised)	81	0.70834	0.0328514
MOFA (Unsupervised)	82	0.710029	0.0330783
MOFA (Unsupervised)	83	0.706922	0.048545
MOFA (Unsupervised)	84	0.716123	0.0648398
MOFA (Unsupervised)	85	0.69934	0.0488672
MOFA (Unsupervised)	86	0.694114	0.0660484
MOFA (Unsupervised)	87	0.706409	0.0501413
MOFA (Unsupervised)	88	0.705857	0.0374869
MOFA (Unsupervised)	89	0.698658	0.0522915
MOFA (Unsupervised)	90	0.710301	0.0425248
MOFA (Unsupervised)	91	0.704772	0.0577017
MOFA (Unsupervised)	92	0.696186	0.0511339
MOFA (Unsupervised)	93	0.707623	0.031125
MOFA (Unsupervised)	94	0.706143	0.0481476
MOFA (Unsupervised)	95	0.696889	0.0289219
MOFA (Unsupervised)	96	0.70742	0.0699464
MOFA (Unsupervised)	97	0.715093	0.0576817
MOFA (Unsupervised)	98	0.692109	0.0504478
MOFA (Unsupervised)	99	0.702072	0.0348482
MOFA (Unsupervised)	100	0.702372	0.0265445
SPEAR LC	1	0.732467	0.0379728
SPEAR LC	2	0.729778	0.0468717
SPEAR LC	3	0.732969	0.0517915
SPEAR LC	4	0.725682	0.0372086
SPEAR LC	5	0.72039	0.0388632
SPEAR LC	6	0.722587	0.060329
SPEAR LC	7	0.735624	0.0625243
SPEAR LC	8	0.714761	0.0381696
SPEAR LC	9	0.734843	0.042007
SPEAR LC	10	0.731332	0.0408493
SPEAR LC	11	0.738419	0.0402558
SPEAR LC	12	0.734962	0.0428302
SPEAR LC	13	0.730124	0.0425974
SPEAR LC	14	0.724865	0.0291436
SPEAR LC	15	0.728045	0.0412436
SPEAR LC	16	0.734144	0.0286402
SPEAR LC	17	0.728893	0.0421242
SPEAR LC	18	0.737541	0.0589817
SPEAR LC	19	0.734312	0.0259386
SPEAR LC	20	0.725273	0.0423408
SPEAR LC	21	0.732769	0.0434531
SPEAR LC	22	0.727097	0.0400332
SPEAR LC	23	0.72967	0.0370475
SPEAR LC	24	0.725714	0.0489889
SPEAR LC	25	0.73363	0.0451137
SPEAR LC	26	0.728058	0.0439477
SPEAR LC	27	0.727641	0.0547846
SPEAR LC	28	0.724299	0.0435847
SPEAR LC	29	0.728071	0.0390302
SPEAR LC	30	0.730604	0.0570894
SPEAR LC	31	0.736342	0.0336951
SPEAR LC	32	0.729707	0.0313007
SPEAR LC	33	0.729657	0.0618558
SPEAR LC	34	0.731684	0.0588426
SPEAR LC	35	0.718542	0.0578315
SPEAR LC	36	0.730005	0.0550822
SPEAR LC	37	0.723428	0.0328801
SPEAR LC	38	0.724608	0.0525032
SPEAR LC	39	0.730494	0.0517624
SPEAR LC	40	0.722893	0.0436881
SPEAR LC	41	0.74149	0.0359205
SPEAR LC	42	0.730229	0.0367962
SPEAR LC	43	0.717101	0.0413996
SPEAR LC	44	0.726217	0.0572588
SPEAR LC	45	0.718858	0.0440412
SPEAR LC	46	0.731591	0.0378344
SPEAR LC	47	0.733331	0.0600684
SPEAR LC	48	0.730738	0.040422
SPEAR LC	49	0.737673	0.0486207
SPEAR LC	50	0.736923	0.0708876
SPEAR LC	51	0.721377	0.0380691
SPEAR LC	52	0.732919	0.0375445
SPEAR LC	53	0.733757	0.0381172
SPEAR LC	54	0.736279	0.0230213
SPEAR LC	55	0.732932	0.0382649
SPEAR LC	56	0.732071	0.0513047
SPEAR LC	57	0.726726	0.0462478
SPEAR LC	58	0.731463	0.0513113
SPEAR LC	59	0.726653	0.0528592
SPEAR LC	60	0.721854	0.0485107
SPEAR LC	61	0.728544	0.0563406
SPEAR LC	62	0.730806	0.0395347
SPEAR LC	63	0.733832	0.0324925
SPEAR LC	64	0.737541	0.0293933
SPEAR LC	65	0.736258	0.0534805
SPEAR LC	66	0.735195	0.0445261
SPEAR LC	67	0.736477	0.0565417
SPEAR LC	68	0.73058	0.0396233
SPEAR LC	69	0.734646	0.0285203
SPEAR LC	70	0.731007	0.0304762
SPEAR LC	71	0.718555	0.051506
SPEAR LC	72	0.725282	0.0371496
SPEAR LC	73	0.722239	0.0353768
SPEAR LC	74	0.721485	0.0614874
SPEAR LC	75	0.722338	0.0372593
SPEAR LC	76	0.734449	0.0572397
SPEAR LC	77	0.726951	0.0522776
SPEAR LC	78	0.727558	0.0664673
SPEAR LC	79	0.722561	0.0441559
SPEAR LC	80	0.734617	0.0494823
SPEAR LC	81	0.727815	0.0349148
SPEAR LC	82	0.725096	0.0578657
SPEAR LC	83	0.734246	0.0621761
SPEAR LC	84	0.730949	0.0559647
SPEAR LC	85	0.721719	0.0632451
SPEAR LC	86	0.721911	0.0533307
SPEAR LC	87	0.724633	0.0376012
SPEAR LC	88	0.737331	0.0520645
SPEAR LC	89	0.711839	0.0557919
SPEAR LC	90	0.731738	0.051205
SPEAR LC	91	0.734477	0.039431
SPEAR LC	92	0.719673	0.0287844
SPEAR LC	93	0.730752	0.0383706
SPEAR LC	94	0.734788	0.0336258
SPEAR LC	95	0.726988	0.0646326
SPEAR LC	96	0.723015	0.0378317
SPEAR LC	97	0.732297	0.0515914
SPEAR LC	98	0.72483	0.0538961
SPEAR LC	99	0.723602	0.0591422
SPEAR LC	100	0.738649	0.0497801
SPEAR Physical	1	0.762041	0.0408101
SPEAR Physical	2	0.762804	0.040317
SPEAR Physical	3	0.759327	0.0291195
SPEAR Physical	4	0.762319	0.0340989
SPEAR Physical	5	0.758729	0.0409764
SPEAR Physical	6	0.761638	0.0631793
SPEAR Physical	7	0.764017	0.0488598
SPEAR Physical	8	0.760553	0.0623851
SPEAR Physical	9	0.759017	0.0533251
SPEAR Physical	10	0.757059	0.0480641
SPEAR Physical	11	0.764018	0.0358689
SPEAR Physical	12	0.762477	0.0350905
SPEAR Physical	13	0.759612	0.0562811
SPEAR Physical	14	0.757202	0.0358134
SPEAR Physical	15	0.761884	0.0244158
SPEAR Physical	16	0.756277	0.050915
SPEAR Physical	17	0.762807	0.0260216
SPEAR Physical	18	0.7597	0.0476154
SPEAR Physical	19	0.759635	0.0642724
SPEAR Physical	20	0.761972	0.0404737
SPEAR Physical	21	0.764302	0.0339055
SPEAR Physical	22	0.762705	0.0459937
SPEAR Physical	23	0.76253	0.0455958
SPEAR Physical	24	0.760586	0.0422559
SPEAR Physical	25	0.764772	0.0342804
SPEAR Physical	26	0.761228	0.041554
SPEAR Physical	27	0.760743	0.0525505
SPEAR Physical	28	0.757879	0.0556661
SPEAR Physical	29	0.755163	0.0553868
SPEAR Physical	30	0.760723	0.0453405
SPEAR Physical	31	0.760647	0.0546
SPEAR Physical	32	0.760586	0.0477651
SPEAR Physical	33	0.754883	0.0495484
SPEAR Physical	34	0.760717	0.0496469
SPEAR Physical	35	0.763734	0.0507631
SPEAR Physical	36	0.765168	0.0494316
SPEAR Physical	37	0.753387	0.0683342
SPEAR Physical	38	0.761456	0.038591
SPEAR Physical	39	0.757971	0.0279087
SPEAR Physical	40	0.762274	0.0568359
SPEAR Physical	41	0.760716	0.0524869
SPEAR Physical	42	0.763837	0.028456
SPEAR Physical	43	0.758618	0.0734352
SPEAR Physical	44	0.753902	0.0513789
SPEAR Physical	45	0.755762	0.0578343
SPEAR Physical	46	0.765842	0.0571162
SPEAR Physical	47	0.760468	0.049833
SPEAR Physical	48	0.751639	0.0278519
SPEAR Physical	49	0.765514	0.0364772
SPEAR Physical	50	0.76315	0.0346768
SPEAR Physical	51	0.762885	0.0225111
SPEAR Physical	52	0.757078	0.0508981
SPEAR Physical	53	0.759005	0.0388233
SPEAR Physical	54	0.761065	0.0426257
SPEAR Physical	55	0.760401	0.0689384
SPEAR Physical	56	0.761629	0.0561643
SPEAR Physical	57	0.760137	0.0424432
SPEAR Physical	58	0.75763	0.0470294
SPEAR Physical	59	0.760246	0.0508962
SPEAR Physical	60	0.760756	0.0488757
SPEAR Physical	61	0.763152	0.0385352
SPEAR Physical	62	0.764021	0.0469297
SPEAR Physical	63	0.754726	0.0540045
SPEAR Physical	64	0.762366	0.0520368
SPEAR Physical	65	0.763321	0.0333152
SPEAR Physical	66	0.762471	0.0408966
SPEAR Physical	67	0.762813	0.0463866
SPEAR Physical	68	0.756993	0.0445797
SPEAR Physical	69	0.766772	0.0336395
SPEAR Physical	70	0.762609	0.0502715
SPEAR Physical	71	0.756501	0.044526
SPEAR Physical	72	0.760193	0.0649488
SPEAR Physical	73	0.762558	0.0533031
SPEAR Physical	74	0.761278	0.0361251
SPEAR Physical	75	0.756847	0.0593775
SPEAR Physical	76	0.76652	0.030671
SPEAR Physical	77	0.76107	0.0231488
SPEAR Physical	78	0.765976	0.0403154
SPEAR Physical	79	0.757129	0.0469201
SPEAR Physical	80	0.755032	0.0308653
SPEAR Physical	81	0.765437	0.0365064
SPEAR Physical	82	0.758217	0.0492383
SPEAR Physical	83	0.761123	0.0427993
SPEAR Physical	84	0.762822	0.0423414
SPEAR Physical	85	0.765175	0.0485222
SPEAR Physical	86	0.763029	0.0532941
SPEAR Physical	87	0.764026	0.0464158
SPEAR Physical	88	0.76054	0.0513563
SPEAR Physical	89	0.762084	0.0300072
SPEAR Physical	90	0.76072	0.0435084
SPEAR Physical	91	0.758401	0.0273142
SPEAR Physical	92	0.765335	0.0352034
SPEAR Physical	93	0.757416	0.0516407
SPEAR Physical	94	0.760891	0.041575
SPEAR Physical	95	0.755272	0.0490863
SPEAR Physical	96	0.763246	0.060045
SPEAR Physical	97	0.762705	0.0373997
SPEAR Physical	98	0.764664	0.031969
SPEAR Physical	99	0.751144	0.0295769
SPEAR Physical	100	0.759734	0.058602

## Sheet: Fig2B_data
.threshold	specificity	sensitivity
#NAME?	0	1
0.0678185	0	1
0.0765167	0.00917431	1
0.0805941	0.0183486	1
0.0830164	0.0275229	1
0.085077	0.0366972	1
0.0893819	0.0366972	0.994152
0.0969708	0.0458716	0.994152
0.0984061	0.0458716	0.988304
0.118605	0.0550459	0.988304
0.138934	0.0642202	0.988304
0.143588	0.0733945	0.988304
0.151127	0.0825688	0.988304
0.16449	0.0917431	0.988304
0.168609	0.100917	0.988304
0.17113	0.110092	0.988304
0.173079	0.119266	0.988304
0.17737	0.119266	0.982456
0.18053	0.12844	0.982456
0.190029	0.137615	0.982456
0.191478	0.137615	0.976608
0.191694	0.146789	0.976608
0.193891	0.146789	0.97076
0.208293	0.155963	0.97076
0.20855	0.165138	0.97076
0.223939	0.174312	0.97076
0.22959	0.183486	0.97076
0.233247	0.192661	0.97076
0.233784	0.201835	0.97076
0.235824	0.211009	0.97076
0.237264	0.211009	0.964912
0.24728	0.220183	0.964912
0.252358	0.229358	0.964912
0.256087	0.238532	0.964912
0.261643	0.247706	0.964912
0.265201	0.256881	0.964912
0.26642	0.256881	0.959064
0.266572	0.266055	0.959064
0.26778	0.266055	0.953216
0.27083	0.266055	0.947368
0.277406	0.275229	0.947368
0.280802	0.284404	0.947368
0.289081	0.284404	0.94152
0.29076	0.284404	0.935673
0.293928	0.293578	0.935673
0.296253	0.302752	0.935673
0.299183	0.311927	0.935673
0.311241	0.321101	0.935673
0.322841	0.321101	0.929825
0.337654	0.321101	0.923977
0.337716	0.330275	0.923977
0.34369	0.33945	0.923977
0.355828	0.348624	0.923977
0.356252	0.348624	0.918129
0.378343	0.348624	0.912281
0.381903	0.348624	0.906433
0.384485	0.348624	0.900585
0.388946	0.348624	0.894737
0.39137	0.348624	0.888889
0.392251	0.348624	0.883041
0.404994	0.348624	0.877193
0.413886	0.348624	0.871345
0.421697	0.348624	0.865497
0.424072	0.357798	0.865497
0.427017	0.357798	0.859649
0.437155	0.357798	0.853801
0.441456	0.357798	0.847953
0.446039	0.366972	0.847953
0.449358	0.366972	0.842105
0.455095	0.376147	0.842105
0.458328	0.376147	0.836257
0.459428	0.376147	0.830409
0.462129	0.376147	0.824561
0.462713	0.385321	0.824561
0.464077	0.394495	0.824561
0.471804	0.40367	0.824561
0.475112	0.412844	0.824561
0.475801	0.422018	0.824561
0.479431	0.422018	0.818713
0.485614	0.422018	0.812865
0.486939	0.422018	0.807018
0.489023	0.431193	0.807018
0.494242	0.431193	0.80117
0.498623	0.431193	0.795322
0.498831	0.431193	0.789474
0.499377	0.431193	0.783626
0.513805	0.440367	0.783626
0.52113	0.449541	0.783626
0.523962	0.458716	0.783626
0.524262	0.46789	0.783626
0.529331	0.46789	0.777778
0.53093	0.477064	0.777778
0.532405	0.486239	0.777778
0.538325	0.486239	0.77193
0.543082	0.495413	0.77193
0.547738	0.504587	0.77193
0.552269	0.513761	0.77193
0.552611	0.522936	0.77193
0.554126	0.522936	0.766082
0.555054	0.522936	0.760234
0.558313	0.522936	0.754386
0.560655	0.522936	0.748538
0.566918	0.522936	0.74269
0.570489	0.53211	0.74269
0.573628	0.53211	0.736842
0.573688	0.53211	0.730994
0.574219	0.541284	0.730994
0.578645	0.541284	0.725146
0.57929	0.550459	0.725146
0.581155	0.550459	0.719298
0.58543	0.550459	0.71345
0.586816	0.559633	0.71345
0.591463	0.568807	0.71345
0.595959	0.568807	0.707602
0.597843	0.568807	0.701754
0.599486	0.577982	0.701754
0.599707	0.577982	0.695906
0.601376	0.577982	0.690058
0.605944	0.577982	0.684211
0.609287	0.587156	0.684211
0.610166	0.587156	0.678363
0.611747	0.587156	0.672515
0.61357	0.59633	0.672515
0.613834	0.605505	0.672515
0.615202	0.614679	0.672515
0.61542	0.623853	0.672515
0.61635	0.633028	0.672515
0.616562	0.633028	0.666667
0.624928	0.633028	0.660819
0.62814	0.633028	0.654971
0.637606	0.633028	0.649123
0.63962	0.633028	0.643275
0.641901	0.633028	0.637427
0.641967	0.633028	0.631579
0.643635	0.633028	0.625731
0.645851	0.633028	0.619883
0.646628	0.642202	0.619883
0.649234	0.642202	0.614035
0.649378	0.642202	0.608187
0.649544	0.651376	0.608187
0.65336	0.66055	0.608187
0.655663	0.669725	0.608187
0.659664	0.669725	0.602339
0.661317	0.678899	0.602339
0.662738	0.678899	0.596491
0.664344	0.678899	0.590643
0.664737	0.688073	0.590643
0.667591	0.688073	0.584795
0.669102	0.688073	0.578947
0.671057	0.697248	0.578947
0.673492	0.706422	0.578947
0.677487	0.706422	0.573099
0.678578	0.715596	0.573099
0.679336	0.715596	0.567251
0.679361	0.715596	0.561404
0.681189	0.724771	0.561404
0.684114	0.724771	0.555556
0.689197	0.733945	0.555556
0.68927	0.733945	0.549708
0.690786	0.733945	0.54386
0.693987	0.733945	0.538012
0.696225	0.733945	0.532164
0.696619	0.733945	0.526316
0.697413	0.733945	0.520468
0.697955	0.743119	0.520468
0.698418	0.743119	0.51462
0.699449	0.743119	0.508772
0.701186	0.743119	0.502924
0.701484	0.743119	0.497076
0.702423	0.743119	0.491228
0.710873	0.743119	0.48538
0.710877	0.743119	0.479532
0.711324	0.752294	0.479532
0.714781	0.752294	0.473684
0.716363	0.752294	0.467836
0.716697	0.761468	0.467836
0.720593	0.770642	0.467836
0.72061	0.770642	0.461988
0.722156	0.770642	0.45614
0.722416	0.779817	0.45614
0.722786	0.779817	0.450292
0.72545	0.788991	0.450292
0.729622	0.798165	0.450292
0.734759	0.798165	0.444444
0.735873	0.798165	0.438596
0.739579	0.807339	0.438596
0.741412	0.807339	0.432749
0.744906	0.816514	0.432749
0.749099	0.816514	0.426901
0.750501	0.816514	0.421053
0.750869	0.816514	0.415205
0.751239	0.816514	0.409357
0.751722	0.825688	0.409357
0.754492	0.825688	0.403509
0.757273	0.834862	0.403509
0.757643	0.834862	0.397661
0.757658	0.834862	0.391813
0.760739	0.834862	0.385965
0.7649	0.844037	0.385965
0.770895	0.844037	0.380117
0.774443	0.844037	0.374269
0.774667	0.844037	0.368421
0.77584	0.853211	0.368421
0.779693	0.853211	0.362573
0.783113	0.853211	0.356725
0.787418	0.853211	0.350877
0.789423	0.862385	0.350877
0.79082	0.862385	0.345029
0.791335	0.862385	0.339181
0.792323	0.862385	0.333333
0.792766	0.862385	0.327485
0.793321	0.862385	0.321637
0.793681	0.862385	0.315789
0.797475	0.862385	0.309942
0.798271	0.862385	0.304094
0.801875	0.862385	0.298246
0.80201	0.87156	0.298246
0.802383	0.87156	0.292398
0.802485	0.87156	0.28655
0.805389	0.87156	0.280702
0.810576	0.87156	0.274854
0.814412	0.87156	0.269006
0.815581	0.87156	0.263158
0.816151	0.87156	0.25731
0.817756	0.880734	0.25731
0.819216	0.880734	0.251462
0.819605	0.889908	0.251462
0.81972	0.889908	0.245614
0.827375	0.889908	0.239766
0.830189	0.889908	0.233918
0.831349	0.889908	0.22807
0.834296	0.889908	0.222222
0.834539	0.889908	0.216374
0.835444	0.899083	0.216374
0.836695	0.899083	0.210526
0.837606	0.908257	0.210526
0.837771	0.908257	0.204678
0.84268	0.908257	0.19883
0.844133	0.908257	0.192982
0.844531	0.908257	0.187135
0.849411	0.917431	0.187135
0.849929	0.917431	0.181287
0.850128	0.917431	0.175439
0.853584	0.917431	0.169591
0.853895	0.917431	0.163743
0.854099	0.917431	0.157895
0.85494	0.917431	0.152047
0.857339	0.917431	0.146199
0.857826	0.917431	0.140351
0.861466	0.926606	0.140351
0.862401	0.93578	0.140351
0.864056	0.944954	0.140351
0.865021	0.944954	0.134503
0.865805	0.944954	0.128655
0.867556	0.944954	0.122807
0.869234	0.944954	0.116959
0.874714	0.944954	0.111111
0.875135	0.944954	0.105263
0.880759	0.954128	0.105263
0.887493	0.954128	0.0994152
0.893121	0.963303	0.0994152
0.894716	0.963303	0.0935673
0.895114	0.963303	0.0877193
0.896334	0.972477	0.0877193
0.899222	0.981651	0.0877193
0.903814	0.981651	0.0818713
0.905926	0.981651	0.0760234
0.906043	0.981651	0.0701754
0.907108	0.990826	0.0701754
0.909737	0.990826	0.0643275
0.912993	0.990826	0.0584795
0.914322	0.990826	0.0526316
0.91487	0.990826	0.0467836
0.9167	0.990826	0.0409357
0.917374	1	0.0409357
0.922042	1	0.0350877
0.924071	1	0.0292398
0.936688	1	0.0233918
0.949367	1	0.0175439
0.964202	1	0.0116959
0.965074	1	0.00584795
Inf	1	0

## Sheet: Fig2C_data
endpoints	visit	Factor	value
MIN	Visit 8	Recovery_factor	-0.0405091
MIN	Visit 9	Recovery_factor	0.204666
MIN	Visit 10	Recovery_factor	0.137067
MIN	Visit 8	Recovery_factor	0.08869
MIN	Visit 10	Recovery_factor	0.0985831
MIN	Visit 7	Recovery_factor	-0.066601
MIN	Visit 8	Recovery_factor	-0.153963
MIN	Visit 9	Recovery_factor	-0.269031
MIN	Visit 10	Recovery_factor	-0.0867339
MIN	Visit 7	Recovery_factor	-0.055697
MIN	Visit 7	Recovery_factor	-0.3317
LC	Visit 8	Recovery_factor	-0.417908
LC	Visit 7	Recovery_factor	-0.556849
LC	Visit 8	Recovery_factor	-0.126941
LC	Visit 7	Recovery_factor	-0.0104682
MIN	Visit 8	Recovery_factor	0.0241688
MIN	Visit 8	Recovery_factor	-0.207081
LC	Visit 7	Recovery_factor	-0.0480527
MIN	Visit 8	Recovery_factor	0.510144
MIN	Visit 9	Recovery_factor	0.407434
LC	Visit 8	Recovery_factor	-0.693273
LC	Visit 9	Recovery_factor	-0.410281
LC	Visit 10	Recovery_factor	-0.442429
LC	Visit 8	Recovery_factor	-0.16837
LC	Visit 9	Recovery_factor	-0.214094
LC	Visit 10	Recovery_factor	-0.106038
LC	Visit 8	Recovery_factor	-0.481402
LC	Visit 9	Recovery_factor	-0.630244
LC	Visit 7	Recovery_factor	-0.519115
LC	Visit 8	Recovery_factor	0.0721988
LC	Visit 9	Recovery_factor	0.0342863
LC	Visit 10	Recovery_factor	-0.153302
LC	Visit 9	Recovery_factor	-0.0564974
LC	Visit 10	Recovery_factor	-0.0122167
MIN	Visit 8	Recovery_factor	0.06668
MIN	Visit 9	Recovery_factor	-0.0815975
MIN	Visit 9	Recovery_factor	-0.177473
LC	Visit 8	Recovery_factor	0.270772
LC	Visit 7	Recovery_factor	-0.0148793
MIN	Visit 7	Recovery_factor	0.533239
MIN	Visit 9	Recovery_factor	0.663258
MIN	Visit 10	Recovery_factor	0.73499
MIN	Visit 8	Recovery_factor	0.409928
MIN	Visit 9	Recovery_factor	0.559235
MIN	Visit 10	Recovery_factor	0.416556
MIN	Visit 9	Recovery_factor	0.191964
MIN	Visit 7	Recovery_factor	0.271935
MIN	Visit 8	Recovery_factor	0.564337
MIN	Visit 9	Recovery_factor	0.604125
MIN	Visit 7	Recovery_factor	0.53746
MIN	Visit 9	Recovery_factor	-0.295027
MIN	Visit 8	Recovery_factor	-0.285128
MIN	Visit 9	Recovery_factor	0.103213
MIN	Visit 10	Recovery_factor	-0.461125
MIN	Visit 8	Recovery_factor	0.0211689
MIN	Visit 9	Recovery_factor	0.306015
MIN	Visit 10	Recovery_factor	-0.00872734
MIN	Visit 8	Recovery_factor	0.101064
MIN	Visit 9	Recovery_factor	0.1926
MIN	Visit 10	Recovery_factor	0.214851
MIN	Visit 7	Recovery_factor	0.119853
MIN	Visit 9	Recovery_factor	-0.376839
MIN	Visit 10	Recovery_factor	-0.425015
MIN	Visit 8	Recovery_factor	0.106149
MIN	Visit 10	Recovery_factor	0.435866
LC	Visit 8	Recovery_factor	-0.100238
LC	Visit 9	Recovery_factor	0.187401
LC	Visit 10	Recovery_factor	0.0606562
LC	Visit 7	Recovery_factor	0.182108
MIN	Visit 7	Recovery_factor	0.330472
LC	Visit 9	Recovery_factor	-0.466678
LC	Visit 10	Recovery_factor	-0.459233
MIN	Visit 8	Recovery_factor	0.220967
MIN	Visit 9	Recovery_factor	-0.169975
MIN	Visit 10	Recovery_factor	0.0908358
MIN	Visit 7	Recovery_factor	0.29761
MIN	Visit 7	Recovery_factor	-0.332259
LC	Visit 8	Recovery_factor	0.533655
LC	Visit 9	Recovery_factor	0.337413
LC	Visit 10	Recovery_factor	0.128485
LC	Visit 7	Recovery_factor	0.137625
LC	Visit 8	Recovery_factor	-0.823249
LC	Visit 9	Recovery_factor	-0.889633
LC	Visit 10	Recovery_factor	-0.675101
LC	Visit 7	Recovery_factor	-0.906693
MIN	Visit 8	Recovery_factor	0.107509
LC	Visit 8	Recovery_factor	-0.5887
LC	Visit 7	Recovery_factor	-0.196131
MIN	Visit 9	Recovery_factor	0.421001
MIN	Visit 8	Recovery_factor	-0.165844
LC	Visit 8	Recovery_factor	-0.248172
LC	Visit 9	Recovery_factor	-0.197792
LC	Visit 10	Recovery_factor	-0.186733
MIN	Visit 9	Recovery_factor	0.00203341
MIN	Visit 8	Recovery_factor	0.155968
MIN	Visit 9	Recovery_factor	0.411967
LC	Visit 9	Recovery_factor	0.243938
LC	Visit 10	Recovery_factor	0.573646
MIN	Visit 9	Recovery_factor	0.263949
MIN	Visit 8	Recovery_factor	0.295263
MIN	Visit 10	Recovery_factor	0.178649
MIN	Visit 8	Recovery_factor	0.358961
MIN	Visit 9	Recovery_factor	0.192575
LC	Visit 8	Recovery_factor	0.0814328
LC	Visit 9	Recovery_factor	0.0541725
LC	Visit 9	Recovery_factor	-0.644642
MIN	Visit 8	Recovery_factor	-0.0885895
LC	Visit 7	Recovery_factor	-0.182716
MIN	Visit 7	Recovery_factor	0.27174
LC	Visit 8	Recovery_factor	-0.61711
LC	Visit 9	Recovery_factor	-0.452437
LC	Visit 10	Recovery_factor	-0.512889
LC	Visit 9	Recovery_factor	0.157701
LC	Visit 10	Recovery_factor	0.221356
LC	Visit 7	Recovery_factor	0.29876
LC	Visit 8	Recovery_factor	-0.422545
LC	Visit 9	Recovery_factor	-0.0222572
LC	Visit 10	Recovery_factor	0.0747991
LC	Visit 7	Recovery_factor	0.197702
LC	Visit 9	Recovery_factor	-0.475447
LC	Visit 10	Recovery_factor	-0.556376
MIN	Visit 8	Recovery_factor	-0.203137
MIN	Visit 9	Recovery_factor	-0.0855963
LC	Visit 8	Recovery_factor	0.0340652
LC	Visit 9	Recovery_factor	0.472834
LC	Visit 10	Recovery_factor	0.342165
LC	Visit 7	Recovery_factor	0.40319
MIN	Visit 7	Recovery_factor	0.452927
MIN	Visit 8	Recovery_factor	-0.0787205
MIN	Visit 9	Recovery_factor	0.0338729
MIN	Visit 10	Recovery_factor	-0.113244
MIN	Visit 7	Recovery_factor	0.0500712
MIN	Visit 7	Recovery_factor	-0.393061
MIN	Visit 8	Recovery_factor	0.495381
MIN	Visit 9	Recovery_factor	0.852409
MIN	Visit 10	Recovery_factor	0.844668
MIN	Visit 7	Recovery_factor	0.287637
MIN	Visit 8	Recovery_factor	0.27103
MIN	Visit 9	Recovery_factor	0.490286
MIN	Visit 10	Recovery_factor	0.372979
MIN	Visit 7	Recovery_factor	0.344188
LC	Visit 10	Recovery_factor	0.166389
LC	Visit 7	Recovery_factor	0.127986
MIN	Visit 8	Recovery_factor	0.321969
MIN	Visit 9	Recovery_factor	0.30578
MIN	Visit 10	Recovery_factor	0.120517
MIN	Visit 7	Recovery_factor	0.1635
MIN	Visit 9	Recovery_factor	0.302009
MIN	Visit 8	Recovery_factor	-0.437319
MIN	Visit 9	Recovery_factor	-0.218159
MIN	Visit 8	Recovery_factor	-0.00899803
MIN	Visit 9	Recovery_factor	-0.154215
MIN	Visit 10	Recovery_factor	0.10572
MIN	Visit 7	Recovery_factor	0.223395
MIN	Visit 8	Recovery_factor	0.0953867
MIN	Visit 9	Recovery_factor	0.0547068
MIN	Visit 10	Recovery_factor	0.339402
MIN	Visit 7	Recovery_factor	0.18289
MIN	Visit 7	Recovery_factor	0.230144
MIN	Visit 8	Recovery_factor	-0.0280389
MIN	Visit 9	Recovery_factor	-0.289331
MIN	Visit 10	Recovery_factor	-0.458998
MIN	Visit 7	Recovery_factor	0.247576
MIN	Visit 8	Recovery_factor	0.00618995
MIN	Visit 9	Recovery_factor	0.0242567
MIN	Visit 7	Recovery_factor	-0.0180124
LC	Visit 8	Recovery_factor	-0.506129
LC	Visit 9	Recovery_factor	-0.879868
LC	Visit 10	Recovery_factor	-0.528875
LC	Visit 7	Recovery_factor	-0.489606
MIN	Visit 8	Recovery_factor	0.344557
MIN	Visit 10	Recovery_factor	0.33688
MIN	Visit 7	Recovery_factor	0.547031
LC	Visit 8	Recovery_factor	-0.223781
LC	Visit 9	Recovery_factor	-0.135823
LC	Visit 9	Recovery_factor	-0.414524
LC	Visit 10	Recovery_factor	-0.356474
LC	Visit 9	Recovery_factor	-0.0945523
LC	Visit 10	Recovery_factor	-0.0890084
MIN	Visit 9	Recovery_factor	-0.286247
MIN	Visit 10	Recovery_factor	0.0737117
MIN	Visit 7	Recovery_factor	0.0747654
MIN	Visit 9	Recovery_factor	-0.30291
MIN	Visit 10	Recovery_factor	-0.0304242
MIN	Visit 7	Recovery_factor	-0.0168933
LC	Visit 8	Recovery_factor	-0.115038
LC	Visit 9	Recovery_factor	-0.356558
LC	Visit 10	Recovery_factor	-0.0125536
LC	Visit 7	Recovery_factor	-0.70489
LC	Visit 7	Recovery_factor	0.141663
LC	Visit 7	Recovery_factor	-0.94607
MIN	Visit 8	Recovery_factor	0.0773448
MIN	Visit 9	Recovery_factor	0.134345
MIN	Visit 7	Recovery_factor	0.236207
LC	Visit 8	Recovery_factor	0.391676
LC	Visit 10	Recovery_factor	0.359878
LC	Visit 7	Recovery_factor	0.437032
MIN	Visit 8	Recovery_factor	0.0885868
MIN	Visit 9	Recovery_factor	0.255391
MIN	Visit 7	Recovery_factor	0.0585925
LC	Visit 7	Recovery_factor	-0.348421
MIN	Visit 7	Recovery_factor	0.382521
MIN	Visit 7	Recovery_factor	0.0519939
MIN	Visit 8	Recovery_factor	-0.0627188
MIN	Visit 7	Recovery_factor	-0.257895
MIN	Visit 8	Recovery_factor	0.327973
MIN	Visit 9	Recovery_factor	0.262454
MIN	Visit 7	Recovery_factor	0.125633
MIN	Visit 8	Recovery_factor	0.56646
MIN	Visit 10	Recovery_factor	0.52581
MIN	Visit 7	Recovery_factor	0.372507
MIN	Visit 7	Recovery_factor	-0.245225
MIN	Visit 7	Recovery_factor	0.381272
MIN	Visit 8	Recovery_factor	-0.298334
LC	Visit 7	Recovery_factor	0.047839
LC	Visit 7	Recovery_factor	0.304984
MIN	Visit 9	Recovery_factor	0.355628
LC	Visit 9	Recovery_factor	0.119859
LC	Visit 10	Recovery_factor	-0.123504
LC	Visit 8	Recovery_factor	-0.610598
LC	Visit 9	Recovery_factor	-0.759858
MIN	Visit 8	Recovery_factor	0.10173
MIN	Visit 7	Recovery_factor	0.0304143
MIN	Visit 10	Recovery_factor	-0.159522
LC	Visit 9	Recovery_factor	0.063334
LC	Visit 10	Recovery_factor	0.136673
LC	Visit 8	Recovery_factor	-0.855389
MIN	Visit 10	Recovery_factor	-0.181879
MIN	Visit 8	Recovery_factor	0.576329
LC	Visit 8	Recovery_factor	0.0393747
LC	Visit 9	Recovery_factor	0.100287
LC	Visit 10	Recovery_factor	0.0293856
LC	Visit 7	Recovery_factor	-0.0101888
MIN	Visit 8	Recovery_factor	-0.0301455
MIN	Visit 10	Recovery_factor	-0.0348657
MIN	Visit 7	Recovery_factor	-0.0533781
MIN	Visit 8	Recovery_factor	-0.45713
MIN	Visit 9	Recovery_factor	-0.591541
MIN	Visit 10	Recovery_factor	-0.82818
MIN	Visit 7	Recovery_factor	-0.508542
MIN	Visit 8	Recovery_factor	0.148035
MIN	Visit 9	Recovery_factor	-0.229068
MIN	Visit 10	Recovery_factor	0.0264563
MIN	Visit 7	Recovery_factor	0.0185263
MIN	Visit 8	Recovery_factor	0.042459
MIN	Visit 9	Recovery_factor	0.252885
MIN	Visit 10	Recovery_factor	0.171932
MIN	Visit 7	Recovery_factor	0.180913
MIN	Visit 8	Recovery_factor	0.250128
MIN	Visit 9	Recovery_factor	0.382027
MIN	Visit 10	Recovery_factor	0.251071
MIN	Visit 7	Recovery_factor	0.181509
MIN	Visit 8	Recovery_factor	0.277514
MIN	Visit 9	Recovery_factor	0.0991477
MIN	Visit 10	Recovery_factor	-0.0619869
MIN	Visit 7	Recovery_factor	-0.201795
LC	Visit 7	Recovery_factor	-0.635656
LC	Visit 8	Recovery_factor	0.496661
LC	Visit 9	Recovery_factor	0.500615
LC	Visit 7	Recovery_factor	0.400811
LC	Visit 8	Recovery_factor	-0.198503
LC	Visit 9	Recovery_factor	-0.0463222
LC	Visit 7	Recovery_factor	-0.0710089
LC	Visit 8	Recovery_factor	-0.584002
LC	Visit 9	Recovery_factor	-0.511982
LC	Visit 7	Recovery_factor	-0.116982
MIN	Visit 8	Recovery_factor	-0.588276
MIN	Visit 10	Recovery_factor	-0.626102
MIN	Visit 7	Recovery_factor	-0.871763
MIN	Visit 8	Recovery_factor	0.595474
MIN	Visit 10	Recovery_factor	0.253702
MIN	Visit 7	Recovery_factor	0.371278
MIN	Visit 8	Recovery_factor	0.38457
MIN	Visit 7	Recovery_factor	0.134319
MIN	Visit 10	Recovery_factor	-0.241578
MIN	Visit 7	Recovery_factor	0.254725
MIN	Visit 8	Recovery_factor	-0.123139
LC	Visit 8	Recovery_factor	-0.0626443
LC	Visit 9	Recovery_factor	-0.0324944
MIN	Visit 8	Recovery_factor	0.390468
LC	Visit 9	Recovery_factor	-0.47783
LC	Visit 10	Recovery_factor	-0.346644
LC	Visit 7	Recovery_factor	-1.09407
MIN	Visit 7	Recovery_factor	-0.154501
MIN	Visit 9	Recovery_factor	0.468355
MIN	Visit 10	Recovery_factor	0.0505846
MIN	Visit 7	Recovery_factor	0.0820881
LC	Visit 8	Recovery_factor	-0.350662
LC	Visit 9	Recovery_factor	-0.0766722
LC	Visit 10	Recovery_factor	-0.36186
LC	Visit 7	Recovery_factor	-0.100193
LC	Visit 7	Recovery_factor	0.0293232
LC	Visit 7	Recovery_factor	-0.177469
LC	Visit 7	Recovery_factor	-0.807755
MIN	Visit 9	Recovery_factor	-0.780979
MIN	Visit 10	Recovery_factor	-0.534027
MIN	Visit 7	Recovery_factor	-0.379751
MIN	Visit 8	Recovery_factor	0.0925334
MIN	Visit 9	Recovery_factor	-0.264793
MIN	Visit 7	Recovery_factor	0.191038
MIN	Visit 8	Recovery_factor	-0.789788
MIN	Visit 9	Recovery_factor	-0.801325
MIN	Visit 10	Recovery_factor	-0.498784
MIN	Visit 7	Recovery_factor	-0.0813404
MIN	Visit 8	Recovery_factor	-0.612359
MIN	Visit 7	Recovery_factor	-0.546349
MIN	Visit 8	Recovery_factor	-0.011548
MIN	Visit 9	Recovery_factor	-0.956352
LC	Visit 8	Recovery_factor	0.117322
LC	Visit 9	Recovery_factor	0.0056088
LC	Visit 10	Recovery_factor	0.284913
LC	Visit 7	Recovery_factor	0.2137
MIN	Visit 9	Recovery_factor	-0.26695
MIN	Visit 10	Recovery_factor	-0.139822
MIN	Visit 7	Recovery_factor	-0.131605
MIN	Visit 8	Recovery_factor	-0.136589
MIN	Visit 9	Recovery_factor	-0.313726
MIN	Visit 9	Recovery_factor	-0.037819
MIN	Visit 10	Recovery_factor	-0.109609
MIN	Visit 7	Recovery_factor	-0.229551
MIN	Visit 8	Recovery_factor	-0.0107387
MIN	Visit 9	Recovery_factor	0.0890563
LC	Visit 8	Recovery_factor	0.27547
LC	Visit 9	Recovery_factor	0.0310438
LC	Visit 10	Recovery_factor	0.0653958
LC	Visit 7	Recovery_factor	0.20359
MIN	Visit 8	Recovery_factor	-0.323002
MIN	Visit 7	Recovery_factor	-0.0650983
MIN	Visit 8	Recovery_factor	-0.98055
MIN	Visit 9	Recovery_factor	-0.449557
MIN	Visit 10	Recovery_factor	-0.509471
MIN	Visit 7	Recovery_factor	-0.265964
LC	Visit 7	Recovery_factor	0.764036
LC	Visit 9	Recovery_factor	0.0577241
LC	Visit 10	Recovery_factor	0.264046
LC	Visit 7	Recovery_factor	0.215364
MIN	Visit 10	Recovery_factor	0.210536
LC	Visit 8	Recovery_factor	-0.0615875
LC	Visit 9	Recovery_factor	-0.263958
LC	Visit 10	Recovery_factor	-0.483802
LC	Visit 7	Recovery_factor	-0.406914
MIN	Visit 8	Recovery_factor	-0.850239
MIN	Visit 9	Recovery_factor	-0.946965
MIN	Visit 10	Recovery_factor	-1.1381
MIN	Visit 7	Recovery_factor	-0.775439
LC	Visit 9	Recovery_factor	0.482413
LC	Visit 10	Recovery_factor	-0.0968107
LC	Visit 7	Recovery_factor	0.224133
MIN	Visit 8	Recovery_factor	-0.329045
MIN	Visit 9	Recovery_factor	-0.211067
MIN	Visit 7	Recovery_factor	-0.228732
LC	Visit 8	Recovery_factor	0.158338
LC	Visit 9	Recovery_factor	0.234119
LC	Visit 10	Recovery_factor	0.197189
LC	Visit 7	Recovery_factor	0.175957
LC	Visit 8	Recovery_factor	-0.684301
LC	Visit 9	Recovery_factor	-0.680129
LC	Visit 7	Recovery_factor	-0.912476
LC	Visit 8	Recovery_factor	-0.24212
LC	Visit 8	Recovery_factor	-0.0821779
LC	Visit 7	Recovery_factor	-0.326812
MIN	Visit 8	Recovery_factor	0.192337
MIN	Visit 9	Recovery_factor	0.374526
MIN	Visit 10	Recovery_factor	0.419286
MIN	Visit 8	Recovery_factor	-0.244845
MIN	Visit 8	Recovery_factor	0.218563
MIN	Visit 9	Recovery_factor	-0.526682
MIN	Visit 8	Recovery_factor	0.6163
MIN	Visit 9	Recovery_factor	0.395913
MIN	Visit 7	Recovery_factor	0.478454
LC	Visit 10	Recovery_factor	0.0999355
LC	Visit 9	Recovery_factor	-0.621319
LC	Visit 10	Recovery_factor	-0.573982
LC	Visit 9	Recovery_factor	0.044625
LC	Visit 10	Recovery_factor	-0.0131209
MIN	Visit 8	Recovery_factor	0.69011
MIN	Visit 9	Recovery_factor	0.665803
MIN	Visit 10	Recovery_factor	0.468471
MIN	Visit 7	Recovery_factor	0.597741
MIN	Visit 8	Recovery_factor	0.655324
MIN	Visit 9	Recovery_factor	0.502459
MIN	Visit 10	Recovery_factor	0.519118
MIN	Visit 8	Recovery_factor	0.776389
MIN	Visit 9	Recovery_factor	0.565699
MIN	Visit 10	Recovery_factor	0.686575
MIN	Visit 8	Recovery_factor	0.0866024
MIN	Visit 9	Recovery_factor	0.3045
MIN	Visit 7	Recovery_factor	0.185417
MIN	Visit 7	Recovery_factor	0.106694
LC	Visit 9	Recovery_factor	-0.192343
MIN	Visit 9	Recovery_factor	0.33032
LC	Visit 9	Recovery_factor	-0.146894
MIN	Visit 9	Recovery_factor	0.331653
MIN	Visit 10	Recovery_factor	0.268359
LC	Visit 8	Recovery_factor	0.180804
LC	Visit 9	Recovery_factor	0.0867363
LC	Visit 10	Recovery_factor	0.196165
LC	Visit 9	Recovery_factor	-0.010242
LC	Visit 10	Recovery_factor	0.0535937
LC	Visit 9	Recovery_factor	0.101445
LC	Visit 10	Recovery_factor	0.359248
LC	Visit 9	Recovery_factor	-0.115079
LC	Visit 10	Recovery_factor	-0.315161
MIN	Visit 9	Recovery_factor	-0.224703
MIN	Visit 10	Recovery_factor	-0.209289
MIN	Visit 9	Recovery_factor	-0.552417
MIN	Visit 9	Recovery_factor	0.0990997
MIN	Visit 10	Recovery_factor	0.0545577
LC	Visit 9	Recovery_factor	-0.213482
LC	Visit 7	Recovery_factor	0.343154
MIN	Visit 8	Recovery_factor	0.253989
MIN	Visit 10	Recovery_factor	-0.20046
MIN	Visit 8	Recovery_factor	0.451118
MIN	Visit 8	Recovery_factor	0.179282
MIN	Visit 8	Recovery_factor	-0.238134
MIN	Visit 9	Recovery_factor	-0.441045
MIN	Visit 10	Recovery_factor	-0.380458
MIN	Visit 7	Recovery_factor	-0.435423
MIN	Visit 8	Recovery_factor	0.110198
MIN	Visit 9	Recovery_factor	0.0723179
MIN	Visit 10	Recovery_factor	-0.0854305
MIN	Visit 7	Recovery_factor	0.14184
LC	Visit 8	Recovery_factor	-0.356242
LC	Visit 9	Recovery_factor	-0.169806
LC	Visit 10	Recovery_factor	-0.208953
LC	Visit 7	Recovery_factor	-0.342713
MIN	Visit 8	Recovery_factor	-0.146482
MIN	Visit 9	Recovery_factor	-0.111213
MIN	Visit 10	Recovery_factor	-0.0781571
MIN	Visit 7	Recovery_factor	-0.316394
MIN	Visit 8	Recovery_factor	-0.152933
MIN	Visit 9	Recovery_factor	0.239331
MIN	Visit 10	Recovery_factor	0.394873
MIN	Visit 7	Recovery_factor	-0.159568
MIN	Visit 8	Recovery_factor	-0.0913256
MIN	Visit 9	Recovery_factor	0.121662
MIN	Visit 10	Recovery_factor	0.136329
MIN	Visit 7	Recovery_factor	0.167388
MIN	Visit 8	Recovery_factor	-0.050811
MIN	Visit 9	Recovery_factor	-0.32697
MIN	Visit 10	Recovery_factor	-0.151676
MIN	Visit 7	Recovery_factor	-0.0769992
LC	Visit 8	Recovery_factor	0.0544854
LC	Visit 9	Recovery_factor	-0.0316739
LC	Visit 10	Recovery_factor	0.0353831
MIN	Visit 8	Recovery_factor	-0.1227
MIN	Visit 9	Recovery_factor	-0.0979679
MIN	Visit 10	Recovery_factor	-0.124854
MIN	Visit 7	Recovery_factor	-0.311802
MIN	Visit 8	Recovery_factor	0.0229623
MIN	Visit 9	Recovery_factor	-0.0917672
MIN	Visit 10	Recovery_factor	0.0078099
MIN	Visit 7	Recovery_factor	0.200676
MIN	Visit 8	Recovery_factor	0.181562
MIN	Visit 9	Recovery_factor	0.13268
MIN	Visit 10	Recovery_factor	0.223769
MIN	Visit 7	Recovery_factor	0.464145
LC	Visit 8	Recovery_factor	0.198346
LC	Visit 9	Recovery_factor	0.234404
LC	Visit 10	Recovery_factor	-0.097389
LC	Visit 7	Recovery_factor	-0.00129348
MIN	Visit 8	Recovery_factor	0.282202
MIN	Visit 9	Recovery_factor	0.445888
MIN	Visit 10	Recovery_factor	0.237836
MIN	Visit 7	Recovery_factor	0.251116
MIN	Visit 8	Recovery_factor	0.0959636
MIN	Visit 9	Recovery_factor	0.10337
MIN	Visit 10	Recovery_factor	-0.0681224
MIN	Visit 7	Recovery_factor	0.114997
MIN	Visit 8	Recovery_factor	0.0782513
MIN	Visit 9	Recovery_factor	0.0400477
MIN	Visit 10	Recovery_factor	0.183283
MIN	Visit 8	Recovery_factor	0.225056
MIN	Visit 9	Recovery_factor	0.359005
MIN	Visit 10	Recovery_factor	0.318006
MIN	Visit 7	Recovery_factor	0.300679
MIN	Visit 8	Recovery_factor	-0.0313248
MIN	Visit 9	Recovery_factor	-0.368603
MIN	Visit 10	Recovery_factor	-0.184599
MIN	Visit 7	Recovery_factor	-0.086498
MIN	Visit 8	Recovery_factor	-0.35381
MIN	Visit 9	Recovery_factor	-0.50917
MIN	Visit 7	Recovery_factor	-0.382726
MIN	Visit 8	Recovery_factor	0.176389
MIN	Visit 9	Recovery_factor	0.130539
MIN	Visit 10	Recovery_factor	0.143746
MIN	Visit 7	Recovery_factor	0.136904
MIN	Visit 8	Recovery_factor	0.513477
MIN	Visit 9	Recovery_factor	0.566629
MIN	Visit 10	Recovery_factor	0.720146
MIN	Visit 7	Recovery_factor	0.45715
LC	Visit 8	Recovery_factor	-0.636406
LC	Visit 8	Recovery_factor	-0.644854
MIN	Visit 8	Recovery_factor	0.422174
MIN	Visit 9	Recovery_factor	0.497093
MIN	Visit 10	Recovery_factor	0.511775
MIN	Visit 7	Recovery_factor	0.552404
LC	Visit 7	Recovery_factor	-0.308991
LC	Visit 7	Recovery_factor	-0.230073
MIN	Visit 8	Recovery_factor	0.254412
MIN	Visit 7	Recovery_factor	0.371119
MIN	Visit 9	Recovery_factor	-0.32679
MIN	Visit 7	Recovery_factor	0.0806822
MIN	Visit 8	Recovery_factor	-0.214902
MIN	Visit 9	Recovery_factor	0.0766986
MIN	Visit 10	Recovery_factor	-0.0438785
MIN	Visit 7	Recovery_factor	-0.201898
MIN	Visit 7	Recovery_factor	0.507295
LC	Visit 10	Recovery_factor	0.092569
LC	Visit 7	Recovery_factor	-0.154133
MIN	Visit 9	Recovery_factor	0.0742454
MIN	Visit 10	Recovery_factor	0.172176
MIN	Visit 7	Recovery_factor	-0.193766
MIN	Visit 9	Recovery_factor	-0.0985043
MIN	Visit 10	Recovery_factor	-0.299964
MIN	Visit 7	Recovery_factor	-0.11637
MIN	Visit 8	Recovery_factor	0.492821
MIN	Visit 9	Recovery_factor	0.382716
MIN	Visit 10	Recovery_factor	0.209926
MIN	Visit 7	Recovery_factor	0.103907
MIN	Visit 8	Recovery_factor	-0.157064
MIN	Visit 10	Recovery_factor	-0.0877269
MIN	Visit 7	Recovery_factor	-0.0479109
MIN	Visit 8	Recovery_factor	0.0560971
MIN	Visit 9	Recovery_factor	0.299619
MIN	Visit 8	Recovery_factor	-0.613462
MIN	Visit 9	Recovery_factor	-0.487855
MIN	Visit 10	Recovery_factor	-0.520673
MIN	Visit 7	Recovery_factor	-0.397101
MIN	Visit 9	Recovery_factor	-0.4654
MIN	Visit 7	Recovery_factor	-0.331167
MIN	Visit 8	Recovery_factor	0.0830811
MIN	Visit 10	Recovery_factor	0.250358
MIN	Visit 7	Recovery_factor	0.453282
LC	Visit 8	Recovery_factor	0.355599
LC	Visit 9	Recovery_factor	0.447311
LC	Visit 10	Recovery_factor	0.363669
LC	Visit 7	Recovery_factor	0.387903
LC	Visit 10	Recovery_factor	0.00957672
LC	Visit 7	Recovery_factor	0.203122
MIN	Visit 8	Recovery_factor	-0.114606
MIN	Visit 7	Recovery_factor	-0.0739065
MIN	Visit 7	Recovery_factor	-0.504763
MIN	Visit 8	Recovery_factor	-0.0473546
MIN	Visit 9	Recovery_factor	0.013929
MIN	Visit 7	Recovery_factor	-0.0776786
MIN	Visit 8	Recovery_factor	0.27148
MIN	Visit 9	Recovery_factor	0.143195
MIN	Visit 7	Recovery_factor	0.287525

## Sheet: Fig2D_data
endpoints	visit	Factor	value
MIN	Visit 8	Recovery_factor	-0.0405091
MIN	Visit 9	Recovery_factor	0.204666
MIN	Visit 10	Recovery_factor	0.137067
MIN	Visit 8	Recovery_factor	0.08869
MIN	Visit 10	Recovery_factor	0.0985831
MIN	Visit 7	Recovery_factor	-0.066601
MIN	Visit 8	Recovery_factor	-0.153963
MIN	Visit 9	Recovery_factor	-0.269031
MIN	Visit 10	Recovery_factor	-0.0867339
MIN	Visit 7	Recovery_factor	-0.055697
MIN	Visit 7	Recovery_factor	-0.3317
PHY	Visit 8	Recovery_factor	-0.417908
PHY	Visit 7	Recovery_factor	-0.556849
COG	Visit 8	Recovery_factor	-0.126941
COG	Visit 7	Recovery_factor	-0.0104682
MIN	Visit 8	Recovery_factor	0.0241688
MIN	Visit 8	Recovery_factor	-0.207081
MLT	Visit 7	Recovery_factor	-0.0480527
MIN	Visit 8	Recovery_factor	0.510144
MIN	Visit 9	Recovery_factor	0.407434
MLT	Visit 8	Recovery_factor	-0.693273
MLT	Visit 9	Recovery_factor	-0.410281
MLT	Visit 10	Recovery_factor	-0.442429
PHY	Visit 8	Recovery_factor	-0.16837
PHY	Visit 9	Recovery_factor	-0.214094
PHY	Visit 10	Recovery_factor	-0.106038
COG	Visit 8	Recovery_factor	-0.481402
COG	Visit 9	Recovery_factor	-0.630244
COG	Visit 7	Recovery_factor	-0.519115
COG	Visit 8	Recovery_factor	0.0721988
COG	Visit 9	Recovery_factor	0.0342863
COG	Visit 10	Recovery_factor	-0.153302
MLT	Visit 9	Recovery_factor	-0.0564974
MLT	Visit 10	Recovery_factor	-0.0122167
MIN	Visit 8	Recovery_factor	0.06668
MIN	Visit 9	Recovery_factor	-0.0815975
MIN	Visit 9	Recovery_factor	-0.177473
PHY	Visit 8	Recovery_factor	0.270772
MLT	Visit 7	Recovery_factor	-0.0148793
MIN	Visit 7	Recovery_factor	0.533239
MIN	Visit 9	Recovery_factor	0.663258
MIN	Visit 10	Recovery_factor	0.73499
MIN	Visit 8	Recovery_factor	0.409928
MIN	Visit 9	Recovery_factor	0.559235
MIN	Visit 10	Recovery_factor	0.416556
MIN	Visit 9	Recovery_factor	0.191964
MIN	Visit 7	Recovery_factor	0.271935
MIN	Visit 8	Recovery_factor	0.564337
MIN	Visit 9	Recovery_factor	0.604125
MIN	Visit 7	Recovery_factor	0.53746
MIN	Visit 9	Recovery_factor	-0.295027
MIN	Visit 8	Recovery_factor	-0.285128
MIN	Visit 9	Recovery_factor	0.103213
MIN	Visit 10	Recovery_factor	-0.461125
MIN	Visit 8	Recovery_factor	0.0211689
MIN	Visit 9	Recovery_factor	0.306015
MIN	Visit 10	Recovery_factor	-0.00872734
MIN	Visit 8	Recovery_factor	0.101064
MIN	Visit 9	Recovery_factor	0.1926
MIN	Visit 10	Recovery_factor	0.214851
MIN	Visit 7	Recovery_factor	0.119853
MIN	Visit 9	Recovery_factor	-0.376839
MIN	Visit 10	Recovery_factor	-0.425015
MIN	Visit 8	Recovery_factor	0.106149
MIN	Visit 10	Recovery_factor	0.435866
COG	Visit 8	Recovery_factor	-0.100238
COG	Visit 9	Recovery_factor	0.187401
COG	Visit 10	Recovery_factor	0.0606562
COG	Visit 7	Recovery_factor	0.182108
MIN	Visit 7	Recovery_factor	0.330472
PHY	Visit 9	Recovery_factor	-0.466678
PHY	Visit 10	Recovery_factor	-0.459233
MIN	Visit 8	Recovery_factor	0.220967
MIN	Visit 9	Recovery_factor	-0.169975
MIN	Visit 10	Recovery_factor	0.0908358
MIN	Visit 7	Recovery_factor	0.29761
MIN	Visit 7	Recovery_factor	-0.332259
COG	Visit 8	Recovery_factor	0.533655
COG	Visit 9	Recovery_factor	0.337413
COG	Visit 10	Recovery_factor	0.128485
COG	Visit 7	Recovery_factor	0.137625
PHY	Visit 8	Recovery_factor	-0.823249
PHY	Visit 9	Recovery_factor	-0.889633
PHY	Visit 10	Recovery_factor	-0.675101
PHY	Visit 7	Recovery_factor	-0.906693
MIN	Visit 8	Recovery_factor	0.107509
MLT	Visit 8	Recovery_factor	-0.5887
MLT	Visit 7	Recovery_factor	-0.196131
MIN	Visit 9	Recovery_factor	0.421001
MIN	Visit 8	Recovery_factor	-0.165844
MLT	Visit 8	Recovery_factor	-0.248172
MLT	Visit 9	Recovery_factor	-0.197792
MLT	Visit 10	Recovery_factor	-0.186733
MIN	Visit 9	Recovery_factor	0.00203341
MIN	Visit 8	Recovery_factor	0.155968
MIN	Visit 9	Recovery_factor	0.411967
PHY	Visit 9	Recovery_factor	0.243938
PHY	Visit 10	Recovery_factor	0.573646
MIN	Visit 9	Recovery_factor	0.263949
MIN	Visit 8	Recovery_factor	0.295263
MIN	Visit 10	Recovery_factor	0.178649
MIN	Visit 8	Recovery_factor	0.358961
MIN	Visit 9	Recovery_factor	0.192575
PHY	Visit 8	Recovery_factor	0.0814328
PHY	Visit 9	Recovery_factor	0.0541725
MLT	Visit 9	Recovery_factor	-0.644642
MIN	Visit 8	Recovery_factor	-0.0885895
COG	Visit 7	Recovery_factor	-0.182716
MIN	Visit 7	Recovery_factor	0.27174
MLT	Visit 8	Recovery_factor	-0.61711
MLT	Visit 9	Recovery_factor	-0.452437
MLT	Visit 10	Recovery_factor	-0.512889
PHY	Visit 9	Recovery_factor	0.157701
PHY	Visit 10	Recovery_factor	0.221356
PHY	Visit 7	Recovery_factor	0.29876
PHY	Visit 8	Recovery_factor	-0.422545
PHY	Visit 9	Recovery_factor	-0.0222572
PHY	Visit 10	Recovery_factor	0.0747991
PHY	Visit 7	Recovery_factor	0.197702
PHY	Visit 9	Recovery_factor	-0.475447
PHY	Visit 10	Recovery_factor	-0.556376
MIN	Visit 8	Recovery_factor	-0.203137
MIN	Visit 9	Recovery_factor	-0.0855963
COG	Visit 8	Recovery_factor	0.0340652
COG	Visit 9	Recovery_factor	0.472834
COG	Visit 10	Recovery_factor	0.342165
COG	Visit 7	Recovery_factor	0.40319
MIN	Visit 7	Recovery_factor	0.452927
MIN	Visit 8	Recovery_factor	-0.0787205
MIN	Visit 9	Recovery_factor	0.0338729
MIN	Visit 10	Recovery_factor	-0.113244
MIN	Visit 7	Recovery_factor	0.0500712
MIN	Visit 7	Recovery_factor	-0.393061
MIN	Visit 8	Recovery_factor	0.495381
MIN	Visit 9	Recovery_factor	0.852409
MIN	Visit 10	Recovery_factor	0.844668
MIN	Visit 7	Recovery_factor	0.287637
MIN	Visit 8	Recovery_factor	0.27103
MIN	Visit 9	Recovery_factor	0.490286
MIN	Visit 10	Recovery_factor	0.372979
MIN	Visit 7	Recovery_factor	0.344188
PHY	Visit 10	Recovery_factor	0.166389
PHY	Visit 7	Recovery_factor	0.127986
MIN	Visit 8	Recovery_factor	0.321969
MIN	Visit 9	Recovery_factor	0.30578
MIN	Visit 10	Recovery_factor	0.120517
MIN	Visit 7	Recovery_factor	0.1635
MIN	Visit 9	Recovery_factor	0.302009
MIN	Visit 8	Recovery_factor	-0.437319
MIN	Visit 9	Recovery_factor	-0.218159
MIN	Visit 8	Recovery_factor	-0.00899803
MIN	Visit 9	Recovery_factor	-0.154215
MIN	Visit 10	Recovery_factor	0.10572
MIN	Visit 7	Recovery_factor	0.223395
MIN	Visit 8	Recovery_factor	0.0953867
MIN	Visit 9	Recovery_factor	0.0547068
MIN	Visit 10	Recovery_factor	0.339402
MIN	Visit 7	Recovery_factor	0.18289
MIN	Visit 7	Recovery_factor	0.230144
MIN	Visit 8	Recovery_factor	-0.0280389
MIN	Visit 9	Recovery_factor	-0.289331
MIN	Visit 10	Recovery_factor	-0.458998
MIN	Visit 7	Recovery_factor	0.247576
MIN	Visit 8	Recovery_factor	0.00618995
MIN	Visit 9	Recovery_factor	0.0242567
MIN	Visit 7	Recovery_factor	-0.0180124
COG	Visit 8	Recovery_factor	-0.506129
COG	Visit 9	Recovery_factor	-0.879868
COG	Visit 10	Recovery_factor	-0.528875
COG	Visit 7	Recovery_factor	-0.489606
MIN	Visit 8	Recovery_factor	0.344557
MIN	Visit 10	Recovery_factor	0.33688
MIN	Visit 7	Recovery_factor	0.547031
COG	Visit 8	Recovery_factor	-0.223781
COG	Visit 9	Recovery_factor	-0.135823
PHY	Visit 9	Recovery_factor	-0.414524
PHY	Visit 10	Recovery_factor	-0.356474
COG	Visit 9	Recovery_factor	-0.0945523
COG	Visit 10	Recovery_factor	-0.0890084
MIN	Visit 9	Recovery_factor	-0.286247
MIN	Visit 10	Recovery_factor	0.0737117
MIN	Visit 7	Recovery_factor	0.0747654
MIN	Visit 9	Recovery_factor	-0.30291
MIN	Visit 10	Recovery_factor	-0.0304242
MIN	Visit 7	Recovery_factor	-0.0168933
MLT	Visit 8	Recovery_factor	-0.115038
MLT	Visit 9	Recovery_factor	-0.356558
MLT	Visit 10	Recovery_factor	-0.0125536
MLT	Visit 7	Recovery_factor	-0.70489
PHY	Visit 7	Recovery_factor	0.141663
COG	Visit 7	Recovery_factor	-0.94607
MIN	Visit 8	Recovery_factor	0.0773448
MIN	Visit 9	Recovery_factor	0.134345
MIN	Visit 7	Recovery_factor	0.236207
PHY	Visit 8	Recovery_factor	0.391676
PHY	Visit 10	Recovery_factor	0.359878
PHY	Visit 7	Recovery_factor	0.437032
MIN	Visit 8	Recovery_factor	0.0885868
MIN	Visit 9	Recovery_factor	0.255391
MIN	Visit 7	Recovery_factor	0.0585925
COG	Visit 7	Recovery_factor	-0.348421
MIN	Visit 7	Recovery_factor	0.382521
MIN	Visit 7	Recovery_factor	0.0519939
MIN	Visit 8	Recovery_factor	-0.0627188
MIN	Visit 7	Recovery_factor	-0.257895
MIN	Visit 8	Recovery_factor	0.327973
MIN	Visit 9	Recovery_factor	0.262454
MIN	Visit 7	Recovery_factor	0.125633
MIN	Visit 8	Recovery_factor	0.56646
MIN	Visit 10	Recovery_factor	0.52581
MIN	Visit 7	Recovery_factor	0.372507
MIN	Visit 7	Recovery_factor	-0.245225
MIN	Visit 7	Recovery_factor	0.381272
MIN	Visit 8	Recovery_factor	-0.298334
COG	Visit 7	Recovery_factor	0.047839
PHY	Visit 7	Recovery_factor	0.304984
MIN	Visit 9	Recovery_factor	0.355628
MLT	Visit 9	Recovery_factor	0.119859
MLT	Visit 10	Recovery_factor	-0.123504
COG	Visit 8	Recovery_factor	-0.610598
COG	Visit 9	Recovery_factor	-0.759858
MIN	Visit 8	Recovery_factor	0.10173
MIN	Visit 7	Recovery_factor	0.0304143
MIN	Visit 10	Recovery_factor	-0.159522
PHY	Visit 9	Recovery_factor	0.063334
PHY	Visit 10	Recovery_factor	0.136673
MLT	Visit 8	Recovery_factor	-0.855389
MIN	Visit 10	Recovery_factor	-0.181879
MIN	Visit 8	Recovery_factor	0.576329
PHY	Visit 8	Recovery_factor	0.0393747
PHY	Visit 9	Recovery_factor	0.100287
PHY	Visit 10	Recovery_factor	0.0293856
PHY	Visit 7	Recovery_factor	-0.0101888
MIN	Visit 8	Recovery_factor	-0.0301455
MIN	Visit 10	Recovery_factor	-0.0348657
MIN	Visit 7	Recovery_factor	-0.0533781
MIN	Visit 8	Recovery_factor	-0.45713
MIN	Visit 9	Recovery_factor	-0.591541
MIN	Visit 10	Recovery_factor	-0.82818
MIN	Visit 7	Recovery_factor	-0.508542
MIN	Visit 8	Recovery_factor	0.148035
MIN	Visit 9	Recovery_factor	-0.229068
MIN	Visit 10	Recovery_factor	0.0264563
MIN	Visit 7	Recovery_factor	0.0185263
MIN	Visit 8	Recovery_factor	0.042459
MIN	Visit 9	Recovery_factor	0.252885
MIN	Visit 10	Recovery_factor	0.171932
MIN	Visit 7	Recovery_factor	0.180913
MIN	Visit 8	Recovery_factor	0.250128
MIN	Visit 9	Recovery_factor	0.382027
MIN	Visit 10	Recovery_factor	0.251071
MIN	Visit 7	Recovery_factor	0.181509
MIN	Visit 8	Recovery_factor	0.277514
MIN	Visit 9	Recovery_factor	0.0991477
MIN	Visit 10	Recovery_factor	-0.0619869
MIN	Visit 7	Recovery_factor	-0.201795
MLT	Visit 7	Recovery_factor	-0.635656
COG	Visit 8	Recovery_factor	0.496661
COG	Visit 9	Recovery_factor	0.500615
COG	Visit 7	Recovery_factor	0.400811
PHY	Visit 8	Recovery_factor	-0.198503
PHY	Visit 9	Recovery_factor	-0.0463222
PHY	Visit 7	Recovery_factor	-0.0710089
MLT	Visit 8	Recovery_factor	-0.584002
MLT	Visit 9	Recovery_factor	-0.511982
MLT	Visit 7	Recovery_factor	-0.116982
MIN	Visit 8	Recovery_factor	-0.588276
MIN	Visit 10	Recovery_factor	-0.626102
MIN	Visit 7	Recovery_factor	-0.871763
MIN	Visit 8	Recovery_factor	0.595474
MIN	Visit 10	Recovery_factor	0.253702
MIN	Visit 7	Recovery_factor	0.371278
MIN	Visit 8	Recovery_factor	0.38457
MIN	Visit 7	Recovery_factor	0.134319
MIN	Visit 10	Recovery_factor	-0.241578
MIN	Visit 7	Recovery_factor	0.254725
MIN	Visit 8	Recovery_factor	-0.123139
PHY	Visit 8	Recovery_factor	-0.0626443
PHY	Visit 9	Recovery_factor	-0.0324944
MIN	Visit 8	Recovery_factor	0.390468
MLT	Visit 9	Recovery_factor	-0.47783
MLT	Visit 10	Recovery_factor	-0.346644
MLT	Visit 7	Recovery_factor	-1.09407
MIN	Visit 7	Recovery_factor	-0.154501
MIN	Visit 9	Recovery_factor	0.468355
MIN	Visit 10	Recovery_factor	0.0505846
MIN	Visit 7	Recovery_factor	0.0820881
MLT	Visit 8	Recovery_factor	-0.350662
MLT	Visit 9	Recovery_factor	-0.0766722
MLT	Visit 10	Recovery_factor	-0.36186
MLT	Visit 7	Recovery_factor	-0.100193
COG	Visit 7	Recovery_factor	0.0293232
PHY	Visit 7	Recovery_factor	-0.177469
PHY	Visit 7	Recovery_factor	-0.807755
MIN	Visit 9	Recovery_factor	-0.780979
MIN	Visit 10	Recovery_factor	-0.534027
MIN	Visit 7	Recovery_factor	-0.379751
MIN	Visit 8	Recovery_factor	0.0925334
MIN	Visit 9	Recovery_factor	-0.264793
MIN	Visit 7	Recovery_factor	0.191038
MIN	Visit 8	Recovery_factor	-0.789788
MIN	Visit 9	Recovery_factor	-0.801325
MIN	Visit 10	Recovery_factor	-0.498784
MIN	Visit 7	Recovery_factor	-0.0813404
MIN	Visit 8	Recovery_factor	-0.612359
MIN	Visit 7	Recovery_factor	-0.546349
MIN	Visit 8	Recovery_factor	-0.011548
MIN	Visit 9	Recovery_factor	-0.956352
PHY	Visit 8	Recovery_factor	0.117322
PHY	Visit 9	Recovery_factor	0.0056088
PHY	Visit 10	Recovery_factor	0.284913
PHY	Visit 7	Recovery_factor	0.2137
MIN	Visit 9	Recovery_factor	-0.26695
MIN	Visit 10	Recovery_factor	-0.139822
MIN	Visit 7	Recovery_factor	-0.131605
MIN	Visit 8	Recovery_factor	-0.136589
MIN	Visit 9	Recovery_factor	-0.313726
MIN	Visit 9	Recovery_factor	-0.037819
MIN	Visit 10	Recovery_factor	-0.109609
MIN	Visit 7	Recovery_factor	-0.229551
MIN	Visit 8	Recovery_factor	-0.0107387
MIN	Visit 9	Recovery_factor	0.0890563
PHY	Visit 8	Recovery_factor	0.27547
PHY	Visit 9	Recovery_factor	0.0310438
PHY	Visit 10	Recovery_factor	0.0653958
PHY	Visit 7	Recovery_factor	0.20359
MIN	Visit 8	Recovery_factor	-0.323002
MIN	Visit 7	Recovery_factor	-0.0650983
MIN	Visit 8	Recovery_factor	-0.98055
MIN	Visit 9	Recovery_factor	-0.449557
MIN	Visit 10	Recovery_factor	-0.509471
MIN	Visit 7	Recovery_factor	-0.265964
PHY	Visit 7	Recovery_factor	0.764036
COG	Visit 9	Recovery_factor	0.0577241
COG	Visit 10	Recovery_factor	0.264046
COG	Visit 7	Recovery_factor	0.215364
MIN	Visit 10	Recovery_factor	0.210536
MLT	Visit 8	Recovery_factor	-0.0615875
MLT	Visit 9	Recovery_factor	-0.263958
MLT	Visit 10	Recovery_factor	-0.483802
MLT	Visit 7	Recovery_factor	-0.406914
MIN	Visit 8	Recovery_factor	-0.850239
MIN	Visit 9	Recovery_factor	-0.946965
MIN	Visit 10	Recovery_factor	-1.1381
MIN	Visit 7	Recovery_factor	-0.775439
PHY	Visit 9	Recovery_factor	0.482413
PHY	Visit 10	Recovery_factor	-0.0968107
PHY	Visit 7	Recovery_factor	0.224133
MIN	Visit 8	Recovery_factor	-0.329045
MIN	Visit 9	Recovery_factor	-0.211067
MIN	Visit 7	Recovery_factor	-0.228732
COG	Visit 8	Recovery_factor	0.158338
COG	Visit 9	Recovery_factor	0.234119
COG	Visit 10	Recovery_factor	0.197189
COG	Visit 7	Recovery_factor	0.175957
COG	Visit 8	Recovery_factor	-0.684301
COG	Visit 9	Recovery_factor	-0.680129
COG	Visit 7	Recovery_factor	-0.912476
PHY	Visit 8	Recovery_factor	-0.24212
MLT	Visit 8	Recovery_factor	-0.0821779
MLT	Visit 7	Recovery_factor	-0.326812
MIN	Visit 8	Recovery_factor	0.192337
MIN	Visit 9	Recovery_factor	0.374526
MIN	Visit 10	Recovery_factor	0.419286
MIN	Visit 8	Recovery_factor	-0.244845
MIN	Visit 8	Recovery_factor	0.218563
MIN	Visit 9	Recovery_factor	-0.526682
MIN	Visit 8	Recovery_factor	0.6163
MIN	Visit 9	Recovery_factor	0.395913
MIN	Visit 7	Recovery_factor	0.478454
MLT	Visit 10	Recovery_factor	0.0999355
PHY	Visit 9	Recovery_factor	-0.621319
PHY	Visit 10	Recovery_factor	-0.573982
MLT	Visit 9	Recovery_factor	0.044625
MLT	Visit 10	Recovery_factor	-0.0131209
MIN	Visit 8	Recovery_factor	0.69011
MIN	Visit 9	Recovery_factor	0.665803
MIN	Visit 10	Recovery_factor	0.468471
MIN	Visit 7	Recovery_factor	0.597741
MIN	Visit 8	Recovery_factor	0.655324
MIN	Visit 9	Recovery_factor	0.502459
MIN	Visit 10	Recovery_factor	0.519118
MIN	Visit 8	Recovery_factor	0.776389
MIN	Visit 9	Recovery_factor	0.565699
MIN	Visit 10	Recovery_factor	0.686575
MIN	Visit 8	Recovery_factor	0.0866024
MIN	Visit 9	Recovery_factor	0.3045
MIN	Visit 7	Recovery_factor	0.185417
MIN	Visit 7	Recovery_factor	0.106694
COG	Visit 9	Recovery_factor	-0.192343
MIN	Visit 9	Recovery_factor	0.33032
COG	Visit 9	Recovery_factor	-0.146894
MIN	Visit 9	Recovery_factor	0.331653
MIN	Visit 10	Recovery_factor	0.268359
COG	Visit 8	Recovery_factor	0.180804
COG	Visit 9	Recovery_factor	0.0867363
COG	Visit 10	Recovery_factor	0.196165
PHY	Visit 9	Recovery_factor	-0.010242
PHY	Visit 10	Recovery_factor	0.0535937
PHY	Visit 9	Recovery_factor	0.101445
PHY	Visit 10	Recovery_factor	0.359248
MLT	Visit 9	Recovery_factor	-0.115079
MLT	Visit 10	Recovery_factor	-0.315161
MIN	Visit 9	Recovery_factor	-0.224703
MIN	Visit 10	Recovery_factor	-0.209289
MIN	Visit 9	Recovery_factor	-0.552417
MIN	Visit 9	Recovery_factor	0.0990997
MIN	Visit 10	Recovery_factor	0.0545577
MLT	Visit 9	Recovery_factor	-0.213482
PHY	Visit 7	Recovery_factor	0.343154
MIN	Visit 8	Recovery_factor	0.253989
MIN	Visit 10	Recovery_factor	-0.20046
MIN	Visit 8	Recovery_factor	0.451118
MIN	Visit 8	Recovery_factor	0.179282
MIN	Visit 8	Recovery_factor	-0.238134
MIN	Visit 9	Recovery_factor	-0.441045
MIN	Visit 10	Recovery_factor	-0.380458
MIN	Visit 7	Recovery_factor	-0.435423
MIN	Visit 8	Recovery_factor	0.110198
MIN	Visit 9	Recovery_factor	0.0723179
MIN	Visit 10	Recovery_factor	-0.0854305
MIN	Visit 7	Recovery_factor	0.14184
PHY	Visit 8	Recovery_factor	-0.356242
PHY	Visit 9	Recovery_factor	-0.169806
PHY	Visit 10	Recovery_factor	-0.208953
PHY	Visit 7	Recovery_factor	-0.342713
MIN	Visit 8	Recovery_factor	-0.146482
MIN	Visit 9	Recovery_factor	-0.111213
MIN	Visit 10	Recovery_factor	-0.0781571
MIN	Visit 7	Recovery_factor	-0.316394
MIN	Visit 8	Recovery_factor	-0.152933
MIN	Visit 9	Recovery_factor	0.239331
MIN	Visit 10	Recovery_factor	0.394873
MIN	Visit 7	Recovery_factor	-0.159568
MIN	Visit 8	Recovery_factor	-0.0913256
MIN	Visit 9	Recovery_factor	0.121662
MIN	Visit 10	Recovery_factor	0.136329
MIN	Visit 7	Recovery_factor	0.167388
MIN	Visit 8	Recovery_factor	-0.050811
MIN	Visit 9	Recovery_factor	-0.32697
MIN	Visit 10	Recovery_factor	-0.151676
MIN	Visit 7	Recovery_factor	-0.0769992
PHY	Visit 8	Recovery_factor	0.0544854
PHY	Visit 9	Recovery_factor	-0.0316739
PHY	Visit 10	Recovery_factor	0.0353831
MIN	Visit 8	Recovery_factor	-0.1227
MIN	Visit 9	Recovery_factor	-0.0979679
MIN	Visit 10	Recovery_factor	-0.124854
MIN	Visit 7	Recovery_factor	-0.311802
MIN	Visit 8	Recovery_factor	0.0229623
MIN	Visit 9	Recovery_factor	-0.0917672
MIN	Visit 10	Recovery_factor	0.0078099
MIN	Visit 7	Recovery_factor	0.200676
MIN	Visit 8	Recovery_factor	0.181562
MIN	Visit 9	Recovery_factor	0.13268
MIN	Visit 10	Recovery_factor	0.223769
MIN	Visit 7	Recovery_factor	0.464145
PHY	Visit 8	Recovery_factor	0.198346
PHY	Visit 9	Recovery_factor	0.234404
PHY	Visit 10	Recovery_factor	-0.097389
PHY	Visit 7	Recovery_factor	-0.00129348
MIN	Visit 8	Recovery_factor	0.282202
MIN	Visit 9	Recovery_factor	0.445888
MIN	Visit 10	Recovery_factor	0.237836
MIN	Visit 7	Recovery_factor	0.251116
MIN	Visit 8	Recovery_factor	0.0959636
MIN	Visit 9	Recovery_factor	0.10337
MIN	Visit 10	Recovery_factor	-0.0681224
MIN	Visit 7	Recovery_factor	0.114997
MIN	Visit 8	Recovery_factor	0.0782513
MIN	Visit 9	Recovery_factor	0.0400477
MIN	Visit 10	Recovery_factor	0.183283
MIN	Visit 8	Recovery_factor	0.225056
MIN	Visit 9	Recovery_factor	0.359005
MIN	Visit 10	Recovery_factor	0.318006
MIN	Visit 7	Recovery_factor	0.300679
MIN	Visit 8	Recovery_factor	-0.0313248
MIN	Visit 9	Recovery_factor	-0.368603
MIN	Visit 10	Recovery_factor	-0.184599
MIN	Visit 7	Recovery_factor	-0.086498
MIN	Visit 8	Recovery_factor	-0.35381
MIN	Visit 9	Recovery_factor	-0.50917
MIN	Visit 7	Recovery_factor	-0.382726
MIN	Visit 8	Recovery_factor	0.176389
MIN	Visit 9	Recovery_factor	0.130539
MIN	Visit 10	Recovery_factor	0.143746
MIN	Visit 7	Recovery_factor	0.136904
MIN	Visit 8	Recovery_factor	0.513477
MIN	Visit 9	Recovery_factor	0.566629
MIN	Visit 10	Recovery_factor	0.720146
MIN	Visit 7	Recovery_factor	0.45715
COG	Visit 8	Recovery_factor	-0.636406
COG	Visit 8	Recovery_factor	-0.644854
MIN	Visit 8	Recovery_factor	0.422174
MIN	Visit 9	Recovery_factor	0.497093
MIN	Visit 10	Recovery_factor	0.511775
MIN	Visit 7	Recovery_factor	0.552404
COG	Visit 7	Recovery_factor	-0.308991
PHY	Visit 7	Recovery_factor	-0.230073
MIN	Visit 8	Recovery_factor	0.254412
MIN	Visit 7	Recovery_factor	0.371119
MIN	Visit 9	Recovery_factor	-0.32679
MIN	Visit 7	Recovery_factor	0.0806822
MIN	Visit 8	Recovery_factor	-0.214902
MIN	Visit 9	Recovery_factor	0.0766986
MIN	Visit 10	Recovery_factor	-0.0438785
MIN	Visit 7	Recovery_factor	-0.201898
MIN	Visit 7	Recovery_factor	0.507295
PHY	Visit 10	Recovery_factor	0.092569
PHY	Visit 7	Recovery_factor	-0.154133
MIN	Visit 9	Recovery_factor	0.0742454
MIN	Visit 10	Recovery_factor	0.172176
MIN	Visit 7	Recovery_factor	-0.193766
MIN	Visit 9	Recovery_factor	-0.0985043
MIN	Visit 10	Recovery_factor	-0.299964
MIN	Visit 7	Recovery_factor	-0.11637
MIN	Visit 8	Recovery_factor	0.492821
MIN	Visit 9	Recovery_factor	0.382716
MIN	Visit 10	Recovery_factor	0.209926
MIN	Visit 7	Recovery_factor	0.103907
MIN	Visit 8	Recovery_factor	-0.157064
MIN	Visit 10	Recovery_factor	-0.0877269
MIN	Visit 7	Recovery_factor	-0.0479109
MIN	Visit 8	Recovery_factor	0.0560971
MIN	Visit 9	Recovery_factor	0.299619
MIN	Visit 8	Recovery_factor	-0.613462
MIN	Visit 9	Recovery_factor	-0.487855
MIN	Visit 10	Recovery_factor	-0.520673
MIN	Visit 7	Recovery_factor	-0.397101
MIN	Visit 9	Recovery_factor	-0.4654
MIN	Visit 7	Recovery_factor	-0.331167
MIN	Visit 8	Recovery_factor	0.0830811
MIN	Visit 10	Recovery_factor	0.250358
MIN	Visit 7	Recovery_factor	0.453282
MLT	Visit 8	Recovery_factor	0.355599
MLT	Visit 9	Recovery_factor	0.447311
MLT	Visit 10	Recovery_factor	0.363669
MLT	Visit 7	Recovery_factor	0.387903
MLT	Visit 10	Recovery_factor	0.00957672
MLT	Visit 7	Recovery_factor	0.203122
MIN	Visit 8	Recovery_factor	-0.114606
MIN	Visit 7	Recovery_factor	-0.0739065
MIN	Visit 7	Recovery_factor	-0.504763
MIN	Visit 8	Recovery_factor	-0.0473546
MIN	Visit 9	Recovery_factor	0.013929
MIN	Visit 7	Recovery_factor	-0.0776786
MIN	Visit 8	Recovery_factor	0.27148
MIN	Visit 9	Recovery_factor	0.143195
MIN	Visit 7	Recovery_factor	0.287525

## Sheet: Fig3A_data
joint	pathway	database	dataset	log10.sig.val	direction
6.23397	HALLMARK HEME METABOLISM	Hallmark	PPT	0.978675	pos
6.23397	HALLMARK HEME METABOLISM	Hallmark	PPG	0.729576	pos
4.62146	ANDROGENIC STEROIDS	Subpath	PMG	4.62146	pos
6.23397	HALLMARK HEME METABOLISM	Hallmark	PGX	6.71109	neg
6.23397	HALLMARK HEME METABOLISM	Hallmark	joint_adj	4.535	unsigned
4.62146	ANDROGENIC STEROIDS	Subpath	joint_adj	2.80855	unsigned

## Sheet: Fig3A_heme_GSEA
x	runningScore	position	ymin	ymax	geneList	gene	Description
1	-0.00034904	0	0	0	0.0988684	NRCAM	HALLMARK_HEME_METABOLISM
2	-0.00069808	0	0	0	0.0678492	EVL	HALLMARK_HEME_METABOLISM
3	-0.00104712	0	0	0	0.0593121	BCL7A	HALLMARK_HEME_METABOLISM
4	-0.00139616	0	0	0	0.0535495	TNK1	HALLMARK_HEME_METABOLISM
5	-0.0017452	0	0	0	0.0394605	BACH2	HALLMARK_HEME_METABOLISM
6	-0.00209424	0	0	0	0.0353998	FBLN2	HALLMARK_HEME_METABOLISM
7	-0.00244328	0	0	0	0.0312678	LRRN3	HALLMARK_HEME_METABOLISM
8	-0.00279232	0	0	0	0.0301996	EDAR	HALLMARK_HEME_METABOLISM
9	-0.00314136	0	0	0	0.0261485	PTPRK	HALLMARK_HEME_METABOLISM
10	-0.0034904	0	0	0	0.0260832	KLHL3	HALLMARK_HEME_METABOLISM
11	-0.00383944	0	0	0	0.0259437	CCDC141	HALLMARK_HEME_METABOLISM
12	-0.00418848	0	0	0	0.0246748	MDS2	HALLMARK_HEME_METABOLISM
13	-0.00453752	0	0	0	0.0245493	TTC24	HALLMARK_HEME_METABOLISM
14	-0.00488656	0	0	0	0.0242905	ZNF154	HALLMARK_HEME_METABOLISM
15	-0.0052356	0	0	0	0.0240309	UTY	HALLMARK_HEME_METABOLISM
16	-0.00558464	0	0	0	0.023861	RPS4Y1	HALLMARK_HEME_METABOLISM
17	-0.00593368	0	0	0	0.0224397	USP9Y	HALLMARK_HEME_METABOLISM
18	-0.00628272	0	0	0	0.0218261	DDX3Y	HALLMARK_HEME_METABOLISM
19	-0.00663176	0	0	0	0.0213831	ZFY	HALLMARK_HEME_METABOLISM
20	-0.0069808	0	0	0	0.0207223	PNOC	HALLMARK_HEME_METABOLISM
21	-0.00732984	0	0	0	0.0206847	AFF3	HALLMARK_HEME_METABOLISM
22	-0.00767888	0	0	0	0.0202142	KDM5D	HALLMARK_HEME_METABOLISM
23	-0.00802792	0	0	0	0.0201028	NOG	HALLMARK_HEME_METABOLISM
24	-0.00837696	0	0	0	0.0199164	TMSB4Y	HALLMARK_HEME_METABOLISM
25	-0.008726	0	0	0	0.0178731	TNFRSF13C	HALLMARK_HEME_METABOLISM
26	-0.00907504	0	0	0	0.0171398	ABCB4	HALLMARK_HEME_METABOLISM
27	-0.00942408	0	0	0	0.0160726	GGT7	HALLMARK_HEME_METABOLISM
28	-0.00977312	0	0	0	0.01475	DDX47	HALLMARK_HEME_METABOLISM
29	-0.0101222	0	0	0	0.014666	NR3C2	HALLMARK_HEME_METABOLISM
30	-0.0104712	0	0	0	0.0140155	NELL2	HALLMARK_HEME_METABOLISM
31	-0.0108202	0	0	0	0.0140072	TSHZ2	HALLMARK_HEME_METABOLISM
32	-0.0111693	0	0	0	0.013679	EBF1	HALLMARK_HEME_METABOLISM
33	-0.0115183	0	0	0	0.013509	PLXDC1	HALLMARK_HEME_METABOLISM
34	-0.0118674	0	0	0	0.0134221	BLNK	HALLMARK_HEME_METABOLISM
35	-0.0122164	0	0	0	0.0129246	TCF7	HALLMARK_HEME_METABOLISM
36	-0.0125654	0	0	0	0.0127969	HLA-DOA	HALLMARK_HEME_METABOLISM
37	-0.0129145	0	0	0	0.0127226	GPRASP1	HALLMARK_HEME_METABOLISM
38	-0.0132635	0	0	0	0.0120499	CR2	HALLMARK_HEME_METABOLISM
39	-0.0136126	0	0	0	0.0118215	KRT73	HALLMARK_HEME_METABOLISM
40	-0.0139616	0	0	0	0.0117355	SLC7A6	HALLMARK_HEME_METABOLISM
41	-0.0143106	0	0	0	0.0117172	TMIGD2	HALLMARK_HEME_METABOLISM
42	-0.0146597	0	0	0	0.0117048	EIF1AY	HALLMARK_HEME_METABOLISM
43	-0.0150087	0	0	0	0.0112134	LTK	HALLMARK_HEME_METABOLISM
44	-0.0153578	0	0	0	0.0109754	NPAS2	HALLMARK_HEME_METABOLISM
45	-0.0157068	0	0	0	0.0103732	NLGN4Y	HALLMARK_HEME_METABOLISM
46	-0.0160558	0	0	0	0.00988637	ADAM28	HALLMARK_HEME_METABOLISM
47	-0.0164049	0	0	0	0.00985597	SLC4A10	HALLMARK_HEME_METABOLISM
48	-0.0167539	0	0	0	0.0098466	TTN	HALLMARK_HEME_METABOLISM
49	-0.017103	0	0	0	0.0097703	COL19A1	HALLMARK_HEME_METABOLISM
50	-0.017452	0	0	0	0.00945595	ZNF135	HALLMARK_HEME_METABOLISM
51	-0.017801	0	0	0	0.00936984	FCER2	HALLMARK_HEME_METABOLISM
52	-0.0181501	0	0	0	0.00900956	RNF43	HALLMARK_HEME_METABOLISM
53	-0.0184991	0	0	0	0.00891874	CD22	HALLMARK_HEME_METABOLISM
54	-0.0188482	0	0	0	0.00879575	CD79A	HALLMARK_HEME_METABOLISM
55	-0.0191972	0	0	0	0.0086924	SPON1	HALLMARK_HEME_METABOLISM
56	-0.0195462	0	0	0	0.00846864	CCR7	HALLMARK_HEME_METABOLISM
57	-0.0198953	0	0	0	0.00846543	DSC1	HALLMARK_HEME_METABOLISM
58	-0.0202443	0	0	0	0.00841162	FAM153A	HALLMARK_HEME_METABOLISM
59	-0.0205934	0	0	0	0.00828634	GCC2	HALLMARK_HEME_METABOLISM
60	-0.0209424	0	0	0	0.00825768	CA6	HALLMARK_HEME_METABOLISM
61	-0.0212914	0	0	0	0.00777443	KCNH8	HALLMARK_HEME_METABOLISM
62	-0.0216405	0	0	0	0.00775414	FAM129C	HALLMARK_HEME_METABOLISM
63	-0.0219895	0	0	0	0.00752424	PAX5	HALLMARK_HEME_METABOLISM
64	-0.0223386	0	0	0	0.00750001	PATJ	HALLMARK_HEME_METABOLISM
65	-0.0226876	0	0	0	0.00740361	HLA-DOB	HALLMARK_HEME_METABOLISM
66	-0.0230366	0	0	0	0.00730013	KAT2A	HALLMARK_HEME_METABOLISM
67	-0.0233857	0	0	0	0.00727263	VPREB3	HALLMARK_HEME_METABOLISM
68	-0.0237347	0	0	0	0.0071875	GAL3ST4	HALLMARK_HEME_METABOLISM
69	-0.0240838	0	0	0	0.0070346	NRIP2	HALLMARK_HEME_METABOLISM
70	-0.0244328	0	0	0	0.00699951	KRT72	HALLMARK_HEME_METABOLISM
71	-0.0247818	0	0	0	0.00691506	CD248	HALLMARK_HEME_METABOLISM
72	-0.0251309	0	0	0	0.00670828	OBSCN	HALLMARK_HEME_METABOLISM
73	-0.0254799	0	0	0	0.00652287	GSTM2	HALLMARK_HEME_METABOLISM
74	-0.025829	0	0	0	0.00647388	AEBP1	HALLMARK_HEME_METABOLISM
75	-0.026178	0	0	0	0.00634117	SLC16A10	HALLMARK_HEME_METABOLISM
76	-0.0265271	0	0	0	0.00610852	STMN3	HALLMARK_HEME_METABOLISM
77	-0.0268761	0	0	0	0.00610409	SPIB	HALLMARK_HEME_METABOLISM
78	-0.0272251	0	0	0	0.00607154	COBLL1	HALLMARK_HEME_METABOLISM
79	-0.0275742	0	0	0	0.00579374	HIP1R	HALLMARK_HEME_METABOLISM
80	-0.0279232	0	0	0	0.00577372	SEC14L2	HALLMARK_HEME_METABOLISM
81	-0.0282723	0	0	0	0.00573677	KIAA0355	HALLMARK_HEME_METABOLISM
82	-0.0286213	0	0	0	0.0054844	RASGRF2	HALLMARK_HEME_METABOLISM
83	-0.0289703	0	0	0	0.00524538	CD72	HALLMARK_HEME_METABOLISM
84	-0.0293194	0	0	0	0.00516571	CCDC152	HALLMARK_HEME_METABOLISM
85	-0.0296684	0	0	0	0.00512699	SERINC5	HALLMARK_HEME_METABOLISM
86	-0.0300175	0	0	0	0.00503115	SNED1	HALLMARK_HEME_METABOLISM
87	-0.0303665	0	0	0	0.00501106	CD19	HALLMARK_HEME_METABOLISM
88	-0.0307155	0	0	0	0.00490617	ATM	HALLMARK_HEME_METABOLISM
89	-0.0310646	0	0	0	0.00490341	TARBP1	HALLMARK_HEME_METABOLISM
90	-0.0314136	0	0	0	0.00486773	AUTS2	HALLMARK_HEME_METABOLISM
91	-0.0317627	0	0	0	0.00478518	OSBPL10	HALLMARK_HEME_METABOLISM
92	-0.0321117	0	0	0	0.00464039	AK5	HALLMARK_HEME_METABOLISM
93	-0.0324607	0	0	0	0.00442549	E2F5	HALLMARK_HEME_METABOLISM
94	-0.0328098	0	0	0	0.00440613	LARGE1	HALLMARK_HEME_METABOLISM
95	-0.0331588	0	0	0	0.00436915	POU2AF1	HALLMARK_HEME_METABOLISM
96	-0.0335079	0	0	0	0.00421087	PCDH9	HALLMARK_HEME_METABOLISM
97	-0.0338569	0	0	0	0.00417919	KLHL29	HALLMARK_HEME_METABOLISM
98	-0.0342059	0	0	0	0.00416187	SIPA1L3	HALLMARK_HEME_METABOLISM
99	-0.034555	0	0	0	0.00415281	FCRL1	HALLMARK_HEME_METABOLISM
100	-0.034904	0	0	0	0.00405974	NT5E	HALLMARK_HEME_METABOLISM
101	-0.0352531	0	0	0	0.00404227	KANSL1	HALLMARK_HEME_METABOLISM
102	-0.0356021	0	0	0	0.00402346	CD200	HALLMARK_HEME_METABOLISM
103	-0.0359511	0	0	0	0.00392375	SFI1	HALLMARK_HEME_METABOLISM
104	-0.0363002	0	0	0	0.00391318	TCL1A	HALLMARK_HEME_METABOLISM
105	-0.0366492	0	0	0	0.00390791	EP400	HALLMARK_HEME_METABOLISM
106	-0.0369983	0	0	0	0.00383883	C11orf65	HALLMARK_HEME_METABOLISM
107	-0.0373473	0	0	0	0.00377983	GOLGA8B	HALLMARK_HEME_METABOLISM
108	-0.0376963	0	0	0	0.00377654	MMP28	HALLMARK_HEME_METABOLISM
109	-0.0380454	0	0	0	0.00375397	ASXL1	HALLMARK_HEME_METABOLISM
110	-0.0383944	0	0	0	0.00374992	KLHL14	HALLMARK_HEME_METABOLISM
111	-0.0387435	0	0	0	0.00369349	CNN3	HALLMARK_HEME_METABOLISM
112	-0.0390925	0	0	0	0.00369207	HS3ST1	HALLMARK_HEME_METABOLISM
113	-0.0394415	0	0	0	0.00367132	LEF1	HALLMARK_HEME_METABOLISM
114	-0.0397906	0	0	0	0.0036347	GOLGA8A	HALLMARK_HEME_METABOLISM
115	-0.0401396	0	0	0	0.00360933	CFL2	HALLMARK_HEME_METABOLISM
116	-0.0404887	0	0	0	0.00348589	DERL3	HALLMARK_HEME_METABOLISM
117	-0.0408377	0	0	0	0.00347963	COL6A1	HALLMARK_HEME_METABOLISM
118	-0.0411867	0	0	0	0.00346753	FCRL2	HALLMARK_HEME_METABOLISM
119	-0.0415358	0	0	0	0.00346156	P2RX5	HALLMARK_HEME_METABOLISM
120	-0.0418848	0	0	0	0.00344773	AKAP6	HALLMARK_HEME_METABOLISM
121	-0.0422339	0	0	0	0.00344736	IL23R	HALLMARK_HEME_METABOLISM
122	-0.0425829	0	0	0	0.00340313	DNHD1	HALLMARK_HEME_METABOLISM
123	-0.0429319	0	0	0	0.00340009	RALGPS2	HALLMARK_HEME_METABOLISM
124	-0.043281	0	0	0	0.00337447	ARID1B	HALLMARK_HEME_METABOLISM
125	-0.04363	0	0	0	0.00328716	CABIN1	HALLMARK_HEME_METABOLISM
126	-0.0439791	0	0	0	0.0032778	MS4A1	HALLMARK_HEME_METABOLISM
127	-0.0443281	0	0	0	0.00325187	ADGRA3	HALLMARK_HEME_METABOLISM
128	-0.0446771	0	0	0	0.00323769	FCRLA	HALLMARK_HEME_METABOLISM
129	-0.0450262	0	0	0	0.00321536	PLEKHG1	HALLMARK_HEME_METABOLISM
130	-0.0453752	0	0	0	0.00320451	ZBED2	HALLMARK_HEME_METABOLISM
131	-0.0457243	0	0	0	0.00319143	SUSD4	HALLMARK_HEME_METABOLISM
132	-0.0460733	0	0	0	0.0031869	CNTNAP2	HALLMARK_HEME_METABOLISM
133	-0.0464223	0	0	0	0.00316332	POU6F1	HALLMARK_HEME_METABOLISM
134	-0.0467714	0	0	0	0.00313532	XRRA1	HALLMARK_HEME_METABOLISM
135	-0.0471204	0	0	0	0.00311341	ANAPC2	HALLMARK_HEME_METABOLISM
136	-0.0474695	0	0	0	0.00303777	MACROD2	HALLMARK_HEME_METABOLISM
137	-0.0478185	0	0	0	0.00294114	KLF8	HALLMARK_HEME_METABOLISM
138	-0.0481675	0	0	0	0.00291616	ZDHHC11B	HALLMARK_HEME_METABOLISM
139	-0.0485166	0	0	0	0.00290811	PMEPA1	HALLMARK_HEME_METABOLISM
140	-0.0488656	0	0	0	0.00288371	CLEC17A	HALLMARK_HEME_METABOLISM
141	-0.0492147	0	0	0	0.00280481	MFGE8	HALLMARK_HEME_METABOLISM
142	-0.0495637	0	0	0	0.00278681	KCNG1	HALLMARK_HEME_METABOLISM
143	-0.0499127	0	0	0	0.00277475	ADAM12	HALLMARK_HEME_METABOLISM
144	-0.0502618	0	0	0	0.00276915	SPDYE2	HALLMARK_HEME_METABOLISM
145	-0.0506108	0	0	0	0.00275522	PCSK7	HALLMARK_HEME_METABOLISM
146	-0.0509599	0	0	0	0.00274289	F2RL2	HALLMARK_HEME_METABOLISM
147	-0.0513089	0	0	0	0.00272016	PLA2G6	HALLMARK_HEME_METABOLISM
148	-0.0516579	0	0	0	0.00270002	PPARD	HALLMARK_HEME_METABOLISM
149	-0.052007	0	0	0	0.00266332	MATR3	HALLMARK_HEME_METABOLISM
150	-0.052356	0	0	0	0.00266044	LIMS2	HALLMARK_HEME_METABOLISM
151	-0.0527051	0	0	0	0.00263483	BANK1	HALLMARK_HEME_METABOLISM
152	-0.0530541	0	0	0	0.00261902	AXIN2	HALLMARK_HEME_METABOLISM
153	-0.0534031	0	0	0	0.00259567	LRP6	HALLMARK_HEME_METABOLISM
154	-0.0537522	0	0	0	0.00258727	STAP1	HALLMARK_HEME_METABOLISM
155	-0.0541012	0	0	0	0.00257976	ZBTB10	HALLMARK_HEME_METABOLISM
156	-0.0544503	0	0	0	0.00254762	WNT16	HALLMARK_HEME_METABOLISM
157	-0.0547993	0	0	0	0.00250032	PGGHG	HALLMARK_HEME_METABOLISM
158	-0.0551483	0	0	0	0.00249578	TTC21A	HALLMARK_HEME_METABOLISM
159	-0.0554974	0	0	0	0.00243766	PAN2	HALLMARK_HEME_METABOLISM
160	-0.0558464	0	0	0	0.00237953	ZNF606	HALLMARK_HEME_METABOLISM
161	-0.0561955	0	0	0	0.00236949	KIAA1683	HALLMARK_HEME_METABOLISM
162	-0.0565445	0	0	0	0.00235246	PHC1	HALLMARK_HEME_METABOLISM
163	-0.0568935	0	0	0	0.00226295	ADNP	HALLMARK_HEME_METABOLISM
164	-0.0572426	0	0	0	0.00223621	PLD4	HALLMARK_HEME_METABOLISM
165	-0.0575916	0	0	0	0.0022102	SETBP1	HALLMARK_HEME_METABOLISM
166	-0.0579407	0	0	0	0.00219056	LIX1	HALLMARK_HEME_METABOLISM
167	-0.0582897	0	0	0	0.00217728	FOXO1	HALLMARK_HEME_METABOLISM
168	-0.0586387	0	0	0	0.00216495	POLR2J2	HALLMARK_HEME_METABOLISM
169	-0.0589878	0	0	0	0.00214659	CELSR1	HALLMARK_HEME_METABOLISM
170	-0.0593368	0	0	0	0.0021023	SCN3A	HALLMARK_HEME_METABOLISM
171	-0.0596859	0	0	0	0.00209859	TUBGCP6	HALLMARK_HEME_METABOLISM
172	-0.0600349	0	0	0	0.00209646	PRAG1	HALLMARK_HEME_METABOLISM
173	-0.0603839	0	0	0	0.00209163	ZNF860	HALLMARK_HEME_METABOLISM
174	-0.060733	0	0	0	0.00208343	ITPR1	HALLMARK_HEME_METABOLISM
175	-0.061082	0	0	0	0.00208319	MYO15B	HALLMARK_HEME_METABOLISM
176	-0.0614311	0	0	0	0.00207577	CRTC1	HALLMARK_HEME_METABOLISM
177	-0.0617801	0	0	0	0.00207283	ZNF329	HALLMARK_HEME_METABOLISM
178	-0.0621291	0	0	0	0.00201926	FHIT	HALLMARK_HEME_METABOLISM
179	-0.0624782	0	0	0	0.00196439	TNFRSF25	HALLMARK_HEME_METABOLISM
180	-0.0628272	0	0	0	0.00194071	FAM177B	HALLMARK_HEME_METABOLISM
181	-0.0631763	0	0	0	0.00193705	CTC1	HALLMARK_HEME_METABOLISM
182	-0.0635253	0	0	0	0.00188528	DDX39B	HALLMARK_HEME_METABOLISM
183	-0.0638743	0	0	0	0.0018786	MTUS1	HALLMARK_HEME_METABOLISM
184	-0.0642234	0	0	0	0.0018227	SEC31B	HALLMARK_HEME_METABOLISM
185	-0.0645724	0	0	0	0.00181023	NBEA	HALLMARK_HEME_METABOLISM
186	-0.0649215	0	0	0	0.00180583	SBDS	HALLMARK_HEME_METABOLISM
187	-0.0652705	0	0	0	0.00175775	IGLL5	HALLMARK_HEME_METABOLISM
188	-0.0656195	0	0	0	0.00175648	DTX1	HALLMARK_HEME_METABOLISM
189	-0.0659686	0	0	0	0.001735	PPP1R3E	HALLMARK_HEME_METABOLISM
190	-0.0663176	0	0	0	0.00173331	AC233755.2	HALLMARK_HEME_METABOLISM
191	-0.0666667	0	0	0	0.00170668	EPHA1	HALLMARK_HEME_METABOLISM
192	-0.0670157	0	0	0	0.00169597	SYNGAP1	HALLMARK_HEME_METABOLISM
193	-0.0673647	0	0	0	0.00168304	ACACB	HALLMARK_HEME_METABOLISM
194	-0.0677138	0	0	0	0.00167011	EPPK1	HALLMARK_HEME_METABOLISM
195	-0.0680628	0	0	0	0.00162417	PHF12	HALLMARK_HEME_METABOLISM
196	-0.0684119	0	0	0	0.00161345	ALS2CL	HALLMARK_HEME_METABOLISM
197	-0.0687609	0	0	0	0.00160993	ZBTB40	HALLMARK_HEME_METABOLISM
198	-0.0691099	0	0	0	0.0015834	GPC2	HALLMARK_HEME_METABOLISM
199	-0.069459	0	0	0	0.00156873	SLC9A7	HALLMARK_HEME_METABOLISM
200	-0.069808	0	0	0	0.00156193	SLC5A3	HALLMARK_HEME_METABOLISM
201	-0.0701571	0	0	0	0.00155694	RUBCNL	HALLMARK_HEME_METABOLISM
202	-0.0705061	0	0	0	0.0015517	NDUFV2	HALLMARK_HEME_METABOLISM
203	-0.0708551	0	0	0	0.00154465	BCL11B	HALLMARK_HEME_METABOLISM
204	-0.0712042	0	0	0	0.00154374	ZNF577	HALLMARK_HEME_METABOLISM
205	-0.0715532	0	0	0	0.00153814	HPCAL4	HALLMARK_HEME_METABOLISM
206	-0.0719023	0	0	0	0.00153152	CD79B	HALLMARK_HEME_METABOLISM
207	-0.0722513	0	0	0	0.0015265	COL4A3	HALLMARK_HEME_METABOLISM
208	-0.0726003	0	0	0	0.00151969	PLEKHG4	HALLMARK_HEME_METABOLISM
209	-0.0729494	0	0	0	0.001519	CDK5RAP3	HALLMARK_HEME_METABOLISM
210	-0.0732984	0	0	0	0.00149523	NPIPB4	HALLMARK_HEME_METABOLISM
211	-0.0736475	0	0	0	0.00147748	HIVEP1	HALLMARK_HEME_METABOLISM
212	-0.0739965	0	0	0	0.00147281	SH2B1	HALLMARK_HEME_METABOLISM
213	-0.0743455	0	0	0	0.00145883	EXPH5	HALLMARK_HEME_METABOLISM
214	-0.0746946	0	0	0	0.00144944	ERMN	HALLMARK_HEME_METABOLISM
215	-0.0750436	0	0	0	0.00144728	MZB1	HALLMARK_HEME_METABOLISM
216	-0.0753927	0	0	0	0.00143656	MPRIP	HALLMARK_HEME_METABOLISM
217	-0.0757417	0	0	0	0.00142311	SMG6	HALLMARK_HEME_METABOLISM
218	-0.0760908	0	0	0	0.00141836	N4BP3	HALLMARK_HEME_METABOLISM
219	-0.0764398	0	0	0	0.00141491	TNRC6C	HALLMARK_HEME_METABOLISM
220	-0.0767888	0	0	0	0.0013918	CHD3	HALLMARK_HEME_METABOLISM
221	-0.0771379	0	0	0	0.00138625	TFAP4	HALLMARK_HEME_METABOLISM
222	-0.0774869	0	0	0	0.0013836	SLC17A9	HALLMARK_HEME_METABOLISM
223	-0.077836	0	0	0	0.0013755	FAM102A	HALLMARK_HEME_METABOLISM
224	-0.078185	0	0	0	0.00136849	KMT2A	HALLMARK_HEME_METABOLISM
225	-0.078534	0	0	0	0.00135267	C5orf42	HALLMARK_HEME_METABOLISM
226	-0.0788831	0	0	0	0.00134189	DUSP16	HALLMARK_HEME_METABOLISM
227	-0.0792321	0	0	0	0.00134185	BLK	HALLMARK_HEME_METABOLISM
228	-0.0795812	0	0	0	0.00133326	SCART1	HALLMARK_HEME_METABOLISM
229	-0.0799302	0	0	0	0.0013134	PAPD7	HALLMARK_HEME_METABOLISM
230	-0.0802792	0	0	0	0.00130939	FAM153B	HALLMARK_HEME_METABOLISM
231	-0.0806283	0	0	0	0.00129583	VEGFB	HALLMARK_HEME_METABOLISM
232	-0.0809773	0	0	0	0.00128758	L3MBTL1	HALLMARK_HEME_METABOLISM
233	-0.0813264	0	0	0	0.00128525	PNMA3	HALLMARK_HEME_METABOLISM
234	-0.0816754	0	0	0	0.00127972	ZAP70	HALLMARK_HEME_METABOLISM
235	-0.0820244	0	0	0	0.00127881	BCL9L	HALLMARK_HEME_METABOLISM
236	-0.0823735	0	0	0	0.00127465	CHD8	HALLMARK_HEME_METABOLISM
237	-0.0827225	0	0	0	0.00127269	FAM111B	HALLMARK_HEME_METABOLISM
238	-0.0830716	0	0	0	0.00127073	STARD9	HALLMARK_HEME_METABOLISM
239	-0.0834206	0	0	0	0.00126326	ANO9	HALLMARK_HEME_METABOLISM
240	-0.0837696	0	0	0	0.00125838	ZNF236	HALLMARK_HEME_METABOLISM
241	-0.0841187	0	0	0	0.00125518	PELP1	HALLMARK_HEME_METABOLISM
242	-0.0844677	0	0	0	0.00125427	NPIPB3	HALLMARK_HEME_METABOLISM
243	-0.0848168	0	0	0	0.00125168	BIRC3	HALLMARK_HEME_METABOLISM
244	-0.0851658	0	0	0	0.00124771	BCL11A	HALLMARK_HEME_METABOLISM
245	-0.0855148	0	0	0	0.00124711	MAP3K9	HALLMARK_HEME_METABOLISM
246	-0.0858639	0	0	0	0.00124667	KMT2B	HALLMARK_HEME_METABOLISM
247	-0.0862129	0	0	0	0.00124084	ATP8B1	HALLMARK_HEME_METABOLISM
248	-0.086562	0	0	0	0.00123891	DBNDD1	HALLMARK_HEME_METABOLISM
249	-0.086911	0	0	0	0.00122184	KDM2A	HALLMARK_HEME_METABOLISM
250	-0.08726	0	0	0	0.00121893	LENG8	HALLMARK_HEME_METABOLISM
251	-0.0876091	0	0	0	0.00120517	ZC3H7B	HALLMARK_HEME_METABOLISM
252	-0.0879581	0	0	0	0.00120125	UNKL	HALLMARK_HEME_METABOLISM
253	-0.0883072	0	0	0	0.00119122	AC001226.2	HALLMARK_HEME_METABOLISM
254	-0.0886562	0	0	0	0.00118041	ZC3H12D	HALLMARK_HEME_METABOLISM
255	-0.0890052	0	0	0	0.00114635	TPD52	HALLMARK_HEME_METABOLISM
256	-0.0893543	0	0	0	0.00114007	WDR27	HALLMARK_HEME_METABOLISM
257	-0.0897033	0	0	0	0.00113307	ZNF609	HALLMARK_HEME_METABOLISM
258	-0.0900524	0	0	0	0.00112588	CNR2	HALLMARK_HEME_METABOLISM
259	-0.0904014	0	0	0	0.00112042	NPIPB11	HALLMARK_HEME_METABOLISM
260	-0.0907504	0	0	0	0.00111323	TAF15	HALLMARK_HEME_METABOLISM
261	-0.0910995	0	0	0	0.001113	TNFRSF13B	HALLMARK_HEME_METABOLISM
262	-0.0914485	0	0	0	0.00110691	KDM2B	HALLMARK_HEME_METABOLISM
263	-0.0917976	0	0	0	0.00110683	AHSA2	HALLMARK_HEME_METABOLISM
264	-0.0921466	0	0	0	0.00109748	CHD7	HALLMARK_HEME_METABOLISM
265	-0.0924956	0	0	0	0.00109167	TSPAN13	HALLMARK_HEME_METABOLISM
266	-0.0928447	0	0	0	0.00108549	BICDL1	HALLMARK_HEME_METABOLISM
267	-0.0931937	0	0	0	0.0010798	DIP2C	HALLMARK_HEME_METABOLISM
268	-0.0935428	0	0	0	0.00107659	CNTNAP1	HALLMARK_HEME_METABOLISM
269	-0.0938918	0	0	0	0.00107587	TSPOAP1	HALLMARK_HEME_METABOLISM
270	-0.0942408	0	0	0	0.00106728	PATZ1	HALLMARK_HEME_METABOLISM
271	-0.0945899	0	0	0	0.00106702	ADTRP	HALLMARK_HEME_METABOLISM
272	-0.0949389	0	0	0	0.00105378	TENM1	HALLMARK_HEME_METABOLISM
273	-0.095288	0	0	0	0.00105276	AC119396.1	HALLMARK_HEME_METABOLISM
274	-0.095637	0	0	0	0.00105041	LYRM7	HALLMARK_HEME_METABOLISM
275	-0.095986	0	0	0	0.00104555	NPIPB15	HALLMARK_HEME_METABOLISM
276	-0.0963351	0	0	0	0.0010436	PCNX2	HALLMARK_HEME_METABOLISM
277	-0.0966841	0	0	0	0.00104331	LYPD2	HALLMARK_HEME_METABOLISM
278	-0.0970332	0	0	0	0.00103985	EIF4A1	HALLMARK_HEME_METABOLISM
279	-0.0973822	0	0	0	0.00103115	ZMIZ2	HALLMARK_HEME_METABOLISM
280	-0.0977312	0	0	0	0.00103042	UTS2	HALLMARK_HEME_METABOLISM
281	-0.0980803	0	0	0	0.00102119	UBAP1L	HALLMARK_HEME_METABOLISM
282	-0.0984293	0	0	0	0.00101273	PIK3C2B	HALLMARK_HEME_METABOLISM
283	-0.0987784	0	0	0	0.00100257	GPR152	HALLMARK_HEME_METABOLISM
284	-0.0991274	0	0	0	0.000999052	TAF1C	HALLMARK_HEME_METABOLISM
285	-0.0994764	0	0	0	0.000989304	POLR2A	HALLMARK_HEME_METABOLISM
286	-0.0998255	0	0	0	0.000986772	PDE4D	HALLMARK_HEME_METABOLISM
287	-0.100175	0	0	0	0.000986313	NINL	HALLMARK_HEME_METABOLISM
288	-0.100524	0	0	0	0.00098493	TRIM66	HALLMARK_HEME_METABOLISM
289	-0.100873	0	0	0	0.000984249	KLRK1	HALLMARK_HEME_METABOLISM
290	-0.101222	0	0	0	0.000978995	MKL2	HALLMARK_HEME_METABOLISM
291	-0.101571	0	0	0	0.000973276	FNDC9	HALLMARK_HEME_METABOLISM
292	-0.10192	0	0	0	0.00097175	TMEM156	HALLMARK_HEME_METABOLISM
293	-0.102269	0	0	0	0.00096794	IGF1R	HALLMARK_HEME_METABOLISM
294	-0.102618	0	0	0	0.00096658	MCF2L2	HALLMARK_HEME_METABOLISM
295	-0.102967	0	0	0	0.000965393	RPTOR	HALLMARK_HEME_METABOLISM
296	-0.103316	0	0	0	0.000962948	DOCK9	HALLMARK_HEME_METABOLISM
297	-0.103665	0	0	0	0.000958306	ARHGAP32	HALLMARK_HEME_METABOLISM
298	-0.104014	0	0	0	0.00095828	NPIPB5	HALLMARK_HEME_METABOLISM
299	-0.104363	0	0	0	0.000953697	CENPV	HALLMARK_HEME_METABOLISM
300	-0.104712	0	0	0	0.000952481	TRMT10C	HALLMARK_HEME_METABOLISM
301	-0.105061	0	0	0	0.000946927	CTLA4	HALLMARK_HEME_METABOLISM
302	-0.10541	0	0	0	0.000942562	MYO19	HALLMARK_HEME_METABOLISM
303	-0.105759	0	0	0	0.000941592	EPHA4	HALLMARK_HEME_METABOLISM
304	-0.106108	0	0	0	0.000919455	KIF5C	HALLMARK_HEME_METABOLISM
305	-0.106457	0	0	0	0.000918401	GLB1L	HALLMARK_HEME_METABOLISM
306	-0.106806	0	0	0	0.000916666	ADAM23	HALLMARK_HEME_METABOLISM
307	-0.107155	0	0	0	0.000914734	CENPK	HALLMARK_HEME_METABOLISM
308	-0.107504	0	0	0	0.000905851	GIGYF1	HALLMARK_HEME_METABOLISM
309	-0.107853	0	0	0	0.000901935	BTNL9	HALLMARK_HEME_METABOLISM
310	-0.108202	0	0	0	0.000899438	NLRP1	HALLMARK_HEME_METABOLISM
311	-0.108551	0	0	0	0.000885055	BTLA	HALLMARK_HEME_METABOLISM
312	-0.108901	0	0	0	0.000876955	MDN1	HALLMARK_HEME_METABOLISM
313	-0.10925	0	0	0	0.000875205	SNAPC4	HALLMARK_HEME_METABOLISM
314	-0.109599	0	0	0	0.000874645	PTK7	HALLMARK_HEME_METABOLISM
315	-0.109948	0	0	0	0.000854329	FOXK1	HALLMARK_HEME_METABOLISM
316	-0.110297	0	0	0	0.000850827	CD28	HALLMARK_HEME_METABOLISM
317	-0.110646	0	0	0	0.000843985	LAMA5	HALLMARK_HEME_METABOLISM
318	-0.110995	0	0	0	0.000833056	JMJD7-PLA2G4B	HALLMARK_HEME_METABOLISM
319	-0.111344	0	0	0	0.000832408	SYDE2	HALLMARK_HEME_METABOLISM
320	-0.111693	0	0	0	0.000831935	SUGP2	HALLMARK_HEME_METABOLISM
321	-0.112042	0	0	0	0.000830766	GOLGA7B	HALLMARK_HEME_METABOLISM
322	-0.112391	0	0	0	0.000828907	S100B	HALLMARK_HEME_METABOLISM
323	-0.11274	0	0	0	0.000819482	POLR2J3	HALLMARK_HEME_METABOLISM
324	-0.113089	0	0	0	0.000817349	FLNB	HALLMARK_HEME_METABOLISM
325	-0.113438	0	0	0	0.000813887	SLC38A11	HALLMARK_HEME_METABOLISM
326	-0.113787	0	0	0	0.000812284	WHAMM	HALLMARK_HEME_METABOLISM
327	-0.114136	0	0	0	0.000808495	EML6	HALLMARK_HEME_METABOLISM
328	-0.114485	0	0	0	0.000807287	GPAT2	HALLMARK_HEME_METABOLISM
329	-0.114834	0	0	0	0.000803184	ANKRD36	HALLMARK_HEME_METABOLISM
330	-0.115183	0	0	0	0.000793552	SOX12	HALLMARK_HEME_METABOLISM
331	-0.115532	0	0	0	0.000782609	RPF1	HALLMARK_HEME_METABOLISM
332	-0.115881	0	0	0	0.000775379	CROCC2	HALLMARK_HEME_METABOLISM
333	-0.11623	0	0	0	0.000770707	SCGB3A2	HALLMARK_HEME_METABOLISM
334	-0.116579	0	0	0	0.000770569	SNX22	HALLMARK_HEME_METABOLISM
335	-0.116928	0	0	0	0.000766075	UGT8	HALLMARK_HEME_METABOLISM
336	-0.117277	0	0	0	0.000762772	TNKS	HALLMARK_HEME_METABOLISM
337	-0.117627	0	0	0	0.000761612	ANGPT2	HALLMARK_HEME_METABOLISM
338	-0.117976	0	0	0	0.000758933	SYVN1	HALLMARK_HEME_METABOLISM
339	-0.118325	0	0	0	0.000753338	ANKRD11	HALLMARK_HEME_METABOLISM
340	-0.118674	0	0	0	0.000746947	STRBP	HALLMARK_HEME_METABOLISM
341	-0.119023	0	0	0	0.000738761	B3GNT7	HALLMARK_HEME_METABOLISM
342	-0.119372	0	0	0	0.000738414	FAM167A	HALLMARK_HEME_METABOLISM
343	-0.119721	0	0	0	0.000737245	ALMS1	HALLMARK_HEME_METABOLISM
344	-0.12007	0	0	0	0.000730108	CUL9	HALLMARK_HEME_METABOLISM
345	-0.120419	0	0	0	0.000727801	PILRB	HALLMARK_HEME_METABOLISM
346	-0.120768	0	0	0	0.000727645	SNPH	HALLMARK_HEME_METABOLISM
347	-0.121117	0	0	0	0.000726844	FRYL	HALLMARK_HEME_METABOLISM
348	-0.121466	0	0	0	0.00072465	MYH11	HALLMARK_HEME_METABOLISM
349	-0.121815	0	0	0	0.00072179	ITM2A	HALLMARK_HEME_METABOLISM
350	-0.122164	0	0	0	0.000721312	SETD1A	HALLMARK_HEME_METABOLISM
351	-0.122513	0	0	0	0.000720316	SMPD1	HALLMARK_HEME_METABOLISM
352	-0.122862	0	0	0	0.0007184	CORO2B	HALLMARK_HEME_METABOLISM
353	-0.123211	0	0	0	0.000717501	BTBD18	HALLMARK_HEME_METABOLISM
354	-0.12356	0	0	0	0.000711709	CARNS1	HALLMARK_HEME_METABOLISM
355	-0.123909	0	0	0	0.000708616	PTPN23	HALLMARK_HEME_METABOLISM
356	-0.124258	0	0	0	0.00070092	PARM1	HALLMARK_HEME_METABOLISM
357	-0.124607	0	0	0	0.000698556	BRD1	HALLMARK_HEME_METABOLISM
358	-0.124956	0	0	0	0.000697311	ZDHHC23	HALLMARK_HEME_METABOLISM
359	-0.125305	0	0	0	0.00069362	SKIV2L	HALLMARK_HEME_METABOLISM
360	-0.125654	0	0	0	0.000685427	SH3PXD2A	HALLMARK_HEME_METABOLISM
361	-0.126003	0	0	0	0.000683912	OGT	HALLMARK_HEME_METABOLISM
362	-0.126353	0	0	0	0.000681129	ZNF782	HALLMARK_HEME_METABOLISM
363	-0.126702	0	0	0	0.000676152	NPIPB12	HALLMARK_HEME_METABOLISM
364	-0.127051	0	0	0	0.000675496	ATP1A3	HALLMARK_HEME_METABOLISM
365	-0.1274	0	0	0	0.000674225	IFT172	HALLMARK_HEME_METABOLISM
366	-0.127749	0	0	0	0.000674054	IZUMO4	HALLMARK_HEME_METABOLISM
367	-0.128098	0	0	0	0.000671677	QSOX2	HALLMARK_HEME_METABOLISM
368	-0.128447	0	0	0	0.000670379	GSTM1	HALLMARK_HEME_METABOLISM
369	-0.128796	0	0	0	0.000667316	RNF165	HALLMARK_HEME_METABOLISM
370	-0.129145	0	0	0	0.000660037	EP300	HALLMARK_HEME_METABOLISM
371	-0.129494	0	0	0	0.000657844	ADAMTS10	HALLMARK_HEME_METABOLISM
372	-0.129843	0	0	0	0.000653166	TMEM267	HALLMARK_HEME_METABOLISM
373	-0.130192	0	0	0	0.000648128	CD83	HALLMARK_HEME_METABOLISM
374	-0.130541	0	0	0	0.000640059	CACNA1I	HALLMARK_HEME_METABOLISM
375	-0.13089	0	0	0	0.000638406	FCGBP	HALLMARK_HEME_METABOLISM
376	-0.131239	0	0	0	0.000636644	VPS13A	HALLMARK_HEME_METABOLISM
377	-0.131588	0	0	0	0.000633358	SPDYE5	HALLMARK_HEME_METABOLISM
378	-0.131937	0	0	0	0.000632748	EBLN2	HALLMARK_HEME_METABOLISM
379	-0.132286	0	0	0	0.000627431	SEMA4F	HALLMARK_HEME_METABOLISM
380	-0.132635	0	0	0	0.000626382	SPTBN1	HALLMARK_HEME_METABOLISM
381	-0.132984	0	0	0	0.000623652	FP565324.1	HALLMARK_HEME_METABOLISM
382	-0.133333	0	0	0	0.000617761	UBE2V1	HALLMARK_HEME_METABOLISM
383	-0.133682	0	0	0	0.000608182	PRRC2A	HALLMARK_HEME_METABOLISM
384	-0.134031	0	0	0	0.000601582	NEIL1	HALLMARK_HEME_METABOLISM
385	-0.13438	0	0	0	0.000601427	SLC22A17	HALLMARK_HEME_METABOLISM
386	-0.134729	0	0	0	0.000597718	ERBB2	HALLMARK_HEME_METABOLISM
387	-0.135079	0	0	0	0.000596858	ID3	HALLMARK_HEME_METABOLISM
388	-0.135428	0	0	0	0.000596291	GLCCI1	HALLMARK_HEME_METABOLISM
389	-0.135777	0	0	0	0.000595303	CENPH	HALLMARK_HEME_METABOLISM
390	-0.136126	0	0	0	0.000593438	EML5	HALLMARK_HEME_METABOLISM
391	-0.136475	0	0	0	0.000589359	CYP2D6	HALLMARK_HEME_METABOLISM
392	-0.136824	0	0	0	0.000589275	TNPO2	HALLMARK_HEME_METABOLISM
393	-0.137173	0	0	0	0.00058899	CIITA	HALLMARK_HEME_METABOLISM
394	-0.137522	0	0	0	0.000587218	ACACA	HALLMARK_HEME_METABOLISM
395	-0.137871	0	0	0	0.000580122	AIMP1	HALLMARK_HEME_METABOLISM
396	-0.13822	0	0	0	0.000579808	MGAT5	HALLMARK_HEME_METABOLISM
397	-0.138569	0	0	0	0.00057941	COL4A4	HALLMARK_HEME_METABOLISM
398	-0.138918	0	0	0	0.000573102	ATXN7	HALLMARK_HEME_METABOLISM
399	-0.139267	0	0	0	0.000571428	ZBTB46	HALLMARK_HEME_METABOLISM
400	-0.139616	0	0	0	0.000570006	YLPM1	HALLMARK_HEME_METABOLISM
401	-0.139965	0	0	0	0.0005658	GIMAP5	HALLMARK_HEME_METABOLISM
402	-0.140314	0	0	0	0.000564494	RHPN1	HALLMARK_HEME_METABOLISM
403	-0.140663	0	0	0	0.000563159	TAGLN	HALLMARK_HEME_METABOLISM
404	-0.141012	0	0	0	0.000561203	CELSR3	HALLMARK_HEME_METABOLISM
405	-0.141361	0	0	0	0.000560168	SAMD12	HALLMARK_HEME_METABOLISM
406	-0.14171	0	0	0	0.000560003	LGR6	HALLMARK_HEME_METABOLISM
407	-0.142059	0	0	0	0.000559023	CUBN	HALLMARK_HEME_METABOLISM
408	-0.142408	0	0	0	0.000556511	MAPKBP1	HALLMARK_HEME_METABOLISM
409	-0.142757	0	0	0	0.00055609	PAWR	HALLMARK_HEME_METABOLISM
410	-0.143106	0	0	0	0.000545784	FAM193B	HALLMARK_HEME_METABOLISM
411	-0.143455	0	0	0	0.000543662	FAM169A	HALLMARK_HEME_METABOLISM
412	-0.143805	0	0	0	0.000542974	NPTXR	HALLMARK_HEME_METABOLISM
413	-0.144154	0	0	0	0.000540995	DDX43	HALLMARK_HEME_METABOLISM
414	-0.144503	0	0	0	0.00054026	KLRC1	HALLMARK_HEME_METABOLISM
415	-0.144852	0	0	0	0.000538116	MC1R	HALLMARK_HEME_METABOLISM
416	-0.145201	0	0	0	0.000537249	TPPP	HALLMARK_HEME_METABOLISM
417	-0.14555	0	0	0	0.000536518	LZTS3	HALLMARK_HEME_METABOLISM
418	-0.145899	0	0	0	0.000534764	SRCAP	HALLMARK_HEME_METABOLISM
419	-0.146248	0	0	0	0.00053088	LARGE2	HALLMARK_HEME_METABOLISM
420	-0.146597	0	0	0	0.000529883	RPS25	HALLMARK_HEME_METABOLISM
421	-0.146946	0	0	0	0.000529261	CREBBP	HALLMARK_HEME_METABOLISM
422	-0.147295	0	0	0	0.000528107	TNFAIP3	HALLMARK_HEME_METABOLISM
423	-0.147644	0	0	0	0.000527838	ELMSAN1	HALLMARK_HEME_METABOLISM
424	-0.147993	0	0	0	0.000527815	CU639417.1	HALLMARK_HEME_METABOLISM
425	-0.148342	0	0	0	0.00052704	RPL32	HALLMARK_HEME_METABOLISM
426	-0.148691	0	0	0	0.000525903	TMEM63A	HALLMARK_HEME_METABOLISM
427	-0.14904	0	0	0	0.000518378	CXCR4	HALLMARK_HEME_METABOLISM
428	-0.149389	0	0	0	0.00051542	SPATA20	HALLMARK_HEME_METABOLISM
429	-0.149738	0	0	0	0.000511366	ITPR3	HALLMARK_HEME_METABOLISM
430	-0.150087	0	0	0	0.000510924	CPA5	HALLMARK_HEME_METABOLISM
431	-0.150436	0	0	0	0.000508587	BAIAP3	HALLMARK_HEME_METABOLISM
432	-0.150785	0	0	0	0.000507614	WNT7A	HALLMARK_HEME_METABOLISM
433	-0.151134	0	0	0	0.000504285	ZNF335	HALLMARK_HEME_METABOLISM
434	-0.151483	0	0	0	0.000503354	XYLT1	HALLMARK_HEME_METABOLISM
435	-0.151832	0	0	0	0.000502893	CCDC85C	HALLMARK_HEME_METABOLISM
436	-0.152182	0	0	0	0.000496632	HLCS	HALLMARK_HEME_METABOLISM
437	-0.152531	0	0	0	0.000496533	SARDH	HALLMARK_HEME_METABOLISM
438	-0.15288	0	0	0	0.000494564	ABCA1	HALLMARK_HEME_METABOLISM
439	-0.153229	0	0	0	0.000494206	ANKS6	HALLMARK_HEME_METABOLISM
440	-0.153578	0	0	0	0.000492703	PPP1R13B	HALLMARK_HEME_METABOLISM
441	-0.153927	0	0	0	0.000492187	CIC	HALLMARK_HEME_METABOLISM
442	-0.154276	0	0	0	0.000487096	KCNIP2	HALLMARK_HEME_METABOLISM
443	-0.154625	0	0	0	0.000485307	JCHAIN	HALLMARK_HEME_METABOLISM
444	-0.154974	0	0	0	0.000483953	DENND5B	HALLMARK_HEME_METABOLISM
445	-0.155323	0	0	0	0.00048335	LIPE	HALLMARK_HEME_METABOLISM
446	-0.155672	0	0	0	0.00047568	VPS13D	HALLMARK_HEME_METABOLISM
447	-0.156021	0	0	0	0.000475039	KNDC1	HALLMARK_HEME_METABOLISM
448	-0.15637	0	0	0	0.000473911	PDE7A	HALLMARK_HEME_METABOLISM
449	-0.156719	0	0	0	0.000473587	HERC1	HALLMARK_HEME_METABOLISM
450	-0.157068	0	0	0	0.000472118	EPHX1	HALLMARK_HEME_METABOLISM
451	-0.157417	0	0	0	0.000469927	HIVEP2	HALLMARK_HEME_METABOLISM
452	-0.157766	0	0	0	0.000469076	VPS13B	HALLMARK_HEME_METABOLISM
453	-0.158115	0	0	0	0.000467851	PMAIP1	HALLMARK_HEME_METABOLISM
454	-0.158464	0	0	0	0.000466893	DPYSL4	HALLMARK_HEME_METABOLISM
455	-0.158813	0	0	0	0.000466876	FCRL5	HALLMARK_HEME_METABOLISM
456	-0.159162	0	0	0	0.000466322	ADARB1	HALLMARK_HEME_METABOLISM
457	-0.159511	0	0	0	0.000465493	FAM193A	HALLMARK_HEME_METABOLISM
458	-0.15986	0	0	0	0.000464319	RANBP2	HALLMARK_HEME_METABOLISM
459	-0.160209	0	0	0	0.000462367	AKT2	HALLMARK_HEME_METABOLISM
460	-0.160558	0	0	0	0.000461667	TLE2	HALLMARK_HEME_METABOLISM
461	-0.160908	0	0	0	0.000456189	TRIO	HALLMARK_HEME_METABOLISM
462	-0.161257	0	0	0	0.000456186	UTP23	HALLMARK_HEME_METABOLISM
463	-0.161606	0	0	0	0.000456134	DUSP4	HALLMARK_HEME_METABOLISM
464	-0.161955	0	0	0	0.000455605	EME2	HALLMARK_HEME_METABOLISM
465	-0.162304	0	0	0	0.000454773	SORCS3	HALLMARK_HEME_METABOLISM
466	-0.162653	0	0	0	0.000452982	BACE2	HALLMARK_HEME_METABOLISM
467	-0.163002	0	0	0	0.000452029	CCDC88C	HALLMARK_HEME_METABOLISM
468	-0.163351	0	0	0	0.000449687	GRASP	HALLMARK_HEME_METABOLISM
469	-0.1637	0	0	0	0.000447922	ACVR2B	HALLMARK_HEME_METABOLISM
470	-0.164049	0	0	0	0.000447357	IRS1	HALLMARK_HEME_METABOLISM
471	-0.164398	0	0	0	0.000445522	FASN	HALLMARK_HEME_METABOLISM
472	-0.164747	0	0	0	0.000444664	KIAA1147	HALLMARK_HEME_METABOLISM
473	-0.165096	0	0	0	0.00044457	ZNF407	HALLMARK_HEME_METABOLISM
474	-0.165445	0	0	0	0.000444286	SLC2A4RG	HALLMARK_HEME_METABOLISM
475	-0.165794	0	0	0	0.000443283	ZNF22	HALLMARK_HEME_METABOLISM
476	-0.166143	0	0	0	0.000442287	DNAH1	HALLMARK_HEME_METABOLISM
477	-0.166492	0	0	0	0.000441481	TSSK4	HALLMARK_HEME_METABOLISM
478	-0.166841	0	0	0	0.000440235	N6AMT1	HALLMARK_HEME_METABOLISM
479	-0.16719	0	0	0	0.000438979	RASGRP3	HALLMARK_HEME_METABOLISM
480	-0.167539	0	0	0	0.000438079	NT5DC3	HALLMARK_HEME_METABOLISM
481	-0.167888	0	0	0	0.000437818	TP53BP1	HALLMARK_HEME_METABOLISM
482	-0.168237	0	0	0	0.000434275	GRIK4	HALLMARK_HEME_METABOLISM
483	-0.168586	0	0	0	0.000434055	ZNF736	HALLMARK_HEME_METABOLISM
484	-0.168935	0	0	0	0.000431893	PRDM11	HALLMARK_HEME_METABOLISM
485	-0.169284	0	0	0	0.0004305	ZFYVE9	HALLMARK_HEME_METABOLISM
486	-0.169634	0	0	0	0.000430199	PER1	HALLMARK_HEME_METABOLISM
487	-0.169983	0	0	0	0.00042859	CAND2	HALLMARK_HEME_METABOLISM
488	-0.170332	0	0	0	0.000427656	KLRC2	HALLMARK_HEME_METABOLISM
489	-0.170681	0	0	0	0.000425351	TIPARP	HALLMARK_HEME_METABOLISM
490	-0.17103	0	0	0	0.000424386	SSTR3	HALLMARK_HEME_METABOLISM
491	-0.171379	0	0	0	0.000424328	RORC	HALLMARK_HEME_METABOLISM
492	-0.171728	0	0	0	0.000417114	TNFRSF17	HALLMARK_HEME_METABOLISM
493	-0.172077	0	0	0	0.000413131	2025-03-09	HALLMARK_HEME_METABOLISM
494	-0.172426	0	0	0	0.000410497	WDFY4	HALLMARK_HEME_METABOLISM
495	-0.172775	0	0	0	0.00040772	ZNF512B	HALLMARK_HEME_METABOLISM
496	-0.173124	0	0	0	0.000407157	RPL22	HALLMARK_HEME_METABOLISM
497	-0.173473	0	0	0	0.000406945	CD69	HALLMARK_HEME_METABOLISM
498	-0.173822	0	0	0	0.000405956	MTOR	HALLMARK_HEME_METABOLISM
499	-0.174171	0	0	0	0.000405562	SLC1A7	HALLMARK_HEME_METABOLISM
500	-0.17452	0	0	0	0.000405327	DYNC2H1	HALLMARK_HEME_METABOLISM
501	-0.174869	0	0	0	0.000404556	ZHX3	HALLMARK_HEME_METABOLISM
502	-0.175218	0	0	0	0.000400466	SMAD7	HALLMARK_HEME_METABOLISM
503	-0.175567	0	0	0	0.00039879	RGS1	HALLMARK_HEME_METABOLISM
504	-0.175916	0	0	0	0.000397671	HTT	HALLMARK_HEME_METABOLISM
505	-0.176265	0	0	0	0.000397176	KLRC4-KLRK1	HALLMARK_HEME_METABOLISM
506	-0.176614	0	0	0	0.000397029	NR4A2	HALLMARK_HEME_METABOLISM
507	-0.176963	0	0	0	0.00039613	COL6A2	HALLMARK_HEME_METABOLISM
508	-0.177312	0	0	0	0.000392314	ACCS	HALLMARK_HEME_METABOLISM
509	-0.177661	0	0	0	0.000391552	CDK5R1	HALLMARK_HEME_METABOLISM
510	-0.17801	0	0	0	0.000390761	PLEKHG5	HALLMARK_HEME_METABOLISM
511	-0.17836	0	0	0	0.000390218	SMN2	HALLMARK_HEME_METABOLISM
512	-0.178709	0	0	0	0.000389726	MINK1	HALLMARK_HEME_METABOLISM
513	-0.179058	0	0	0	0.000389473	DGKK	HALLMARK_HEME_METABOLISM
514	-0.179407	0	0	0	0.000389306	FADS3	HALLMARK_HEME_METABOLISM
515	-0.179756	0	0	0	0.000388357	AC107871.1	HALLMARK_HEME_METABOLISM
516	-0.180105	0	0	0	0.000387426	DOCK3	HALLMARK_HEME_METABOLISM
517	-0.180454	0	0	0	0.000383065	MAN1C1	HALLMARK_HEME_METABOLISM
518	-0.180803	0	0	0	0.000381993	UFM1	HALLMARK_HEME_METABOLISM
519	-0.181152	0	0	0	0.000381983	LY6G5B	HALLMARK_HEME_METABOLISM
520	-0.181501	0	0	0	0.000381854	UBN2	HALLMARK_HEME_METABOLISM
521	-0.18185	0	0	0	0.000381185	KIF21B	HALLMARK_HEME_METABOLISM
522	-0.182199	0	0	0	0.000380394	ZFP41	HALLMARK_HEME_METABOLISM
523	-0.182548	0	0	0	0.000373471	NBPF19	HALLMARK_HEME_METABOLISM
524	-0.182897	0	0	0	0.00037229	ZNF142	HALLMARK_HEME_METABOLISM
525	-0.183246	0	0	0	0.00037088	MKRN3	HALLMARK_HEME_METABOLISM
526	-0.183595	0	0	0	0.000370666	KLRB1	HALLMARK_HEME_METABOLISM
527	-0.183944	0	0	0	0.000370485	MICAL3	HALLMARK_HEME_METABOLISM
528	-0.184293	0	0	0	0.000370228	DTHD1	HALLMARK_HEME_METABOLISM
529	-0.184642	0	0	0	0.000369648	SETD5	HALLMARK_HEME_METABOLISM
530	-0.184991	0	0	0	0.000369608	CD8B	HALLMARK_HEME_METABOLISM
531	-0.18534	0	0	0	0.000368929	DNAAF5	HALLMARK_HEME_METABOLISM
532	-0.185689	0	0	0	0.000367439	ESRP2	HALLMARK_HEME_METABOLISM
533	-0.186038	0	0	0	0.000366794	RAVER1	HALLMARK_HEME_METABOLISM
534	-0.186387	0	0	0	0.000366538	SLFNL1	HALLMARK_HEME_METABOLISM
535	-0.186736	0	0	0	0.000363015	RPL14	HALLMARK_HEME_METABOLISM
536	-0.187086	0	0	0	0.000360516	BTAF1	HALLMARK_HEME_METABOLISM
537	-0.187435	0	0	0	0.000359012	BNC2	HALLMARK_HEME_METABOLISM
538	-0.187784	0	0	0	0.000356991	DLG5	HALLMARK_HEME_METABOLISM
539	-0.188133	0	0	0	0.000356941	DUSP8	HALLMARK_HEME_METABOLISM
540	-0.188482	0	0	0	0.000354431	SMARCA2	HALLMARK_HEME_METABOLISM
541	-0.188831	0	0	0	0.00035207	RPS3A	HALLMARK_HEME_METABOLISM
542	-0.18918	0	0	0	0.000351656	BTBD11	HALLMARK_HEME_METABOLISM
543	-0.189529	0	0	0	0.000349216	MAPK8IP3	HALLMARK_HEME_METABOLISM
544	-0.189878	0	0	0	0.000344733	AKR1C3	HALLMARK_HEME_METABOLISM
545	-0.190227	0	0	0	0.00034425	AC240274.1	HALLMARK_HEME_METABOLISM
546	-0.190576	0	0	0	0.000343983	TKTL1	HALLMARK_HEME_METABOLISM
547	-0.190925	0	0	0	0.00034368	ZMAT4	HALLMARK_HEME_METABOLISM
548	-0.191274	0	0	0	0.000341456	NBPF1	HALLMARK_HEME_METABOLISM
549	-0.191623	0	0	0	0.000340666	CRIP2	HALLMARK_HEME_METABOLISM
550	-0.191972	0	0	0	0.0003398	SH2D1B	HALLMARK_HEME_METABOLISM
551	-0.192321	0	0	0	0.000339778	TTLL3	HALLMARK_HEME_METABOLISM
552	-0.19267	0	0	0	0.000338197	TRAF1	HALLMARK_HEME_METABOLISM
553	-0.193019	0	0	0	0.000336539	TPPP3	HALLMARK_HEME_METABOLISM
554	-0.193368	0	0	0	0.000335851	FCRL3	HALLMARK_HEME_METABOLISM
555	-0.193717	0	0	0	0.00033581	ATG2A	HALLMARK_HEME_METABOLISM
556	-0.194066	0	0	0	0.000333748	MGA	HALLMARK_HEME_METABOLISM
557	-0.194415	0	0	0	0.000332525	APBA2	HALLMARK_HEME_METABOLISM
558	-0.194764	0	0	0	0.000332101	SZT2	HALLMARK_HEME_METABOLISM
559	-0.195113	0	0	0	0.000330816	KLHL11	HALLMARK_HEME_METABOLISM
560	-0.195462	0	0	0	0.000326409	TMC8	HALLMARK_HEME_METABOLISM
561	-0.195812	0	0	0	0.00032493	BIRC6	HALLMARK_HEME_METABOLISM
562	-0.196161	0	0	0	0.000323618	HYOU1	HALLMARK_HEME_METABOLISM
563	-0.19651	0	0	0	0.000322715	KCNQ5	HALLMARK_HEME_METABOLISM
564	-0.196859	0	0	0	0.000321905	THEMIS	HALLMARK_HEME_METABOLISM
565	-0.197208	0	0	0	0.000321346	ARL10	HALLMARK_HEME_METABOLISM
566	-0.197557	0	0	0	0.00031698	LRBA	HALLMARK_HEME_METABOLISM
567	-0.197906	0	0	0	0.0003166	PZP	HALLMARK_HEME_METABOLISM
568	-0.198255	0	0	0	0.000315937	NR2C2	HALLMARK_HEME_METABOLISM
569	-0.198604	0	0	0	0.000315796	ARL4C	HALLMARK_HEME_METABOLISM
570	-0.198953	0	0	0	0.000315592	DDX17	HALLMARK_HEME_METABOLISM
571	-0.199302	0	0	0	0.000314662	SDK2	HALLMARK_HEME_METABOLISM
572	-0.199651	0	0	0	0.000314434	KMT2C	HALLMARK_HEME_METABOLISM
573	-0.2	0	0	0	0.000312943	RPS20	HALLMARK_HEME_METABOLISM
574	-0.200349	0	0	0	0.000311996	HLA-DQA1	HALLMARK_HEME_METABOLISM
575	-0.200698	0	0	0	0.00031098	PTMA	HALLMARK_HEME_METABOLISM
576	-0.201047	0	0	0	0.000306444	STIM1	HALLMARK_HEME_METABOLISM
577	-0.201396	0	0	0	0.000304751	SLC7A8	HALLMARK_HEME_METABOLISM
578	-0.201745	0	0	0	0.000303074	PKIA	HALLMARK_HEME_METABOLISM
579	-0.202094	0	0	0	0.000301128	PHF10	HALLMARK_HEME_METABOLISM
580	-0.202443	0	0	0	0.000300304	NMUR1	HALLMARK_HEME_METABOLISM
581	-0.202792	0	0	0	0.000298898	LCAT	HALLMARK_HEME_METABOLISM
582	-0.203141	0	0	0	0.000298707	AKNA	HALLMARK_HEME_METABOLISM
583	-0.20349	0	0	0	0.000297341	A2M	HALLMARK_HEME_METABOLISM
584	-0.203839	0	0	0	0.00029623	KIR2DL1	HALLMARK_HEME_METABOLISM
585	-0.204188	0	0	0	0.000295615	WHRN	HALLMARK_HEME_METABOLISM
586	-0.204538	0	0	0	0.000293807	CACNA2D2	HALLMARK_HEME_METABOLISM
587	-0.204887	0	0	0	0.000291934	IL12RB2	HALLMARK_HEME_METABOLISM
588	-0.205236	0	0	0	0.000290851	THNSL1	HALLMARK_HEME_METABOLISM
589	-0.205585	0	0	0	0.000289171	LRP5L	HALLMARK_HEME_METABOLISM
590	-0.205934	0	0	0	0.000288356	DYNC1H1	HALLMARK_HEME_METABOLISM
591	-0.206283	0	0	0	0.000288231	MACF1	HALLMARK_HEME_METABOLISM
592	-0.206632	0	0	0	0.000284304	GPR22	HALLMARK_HEME_METABOLISM
593	-0.206981	0	0	0	0.000282679	SPON2	HALLMARK_HEME_METABOLISM
594	-0.20733	0	0	0	0.000281284	ENC1	HALLMARK_HEME_METABOLISM
595	-0.207679	0	0	0	0.000280472	HEMK1	HALLMARK_HEME_METABOLISM
596	-0.208028	0	0	0	0.000279336	ZNF740	HALLMARK_HEME_METABOLISM
597	-0.208377	0	0	0	0.000279257	RNF138	HALLMARK_HEME_METABOLISM
598	-0.208726	0	0	0	0.000277205	NLGN3	HALLMARK_HEME_METABOLISM
599	-0.209075	0	0	0	0.000277164	IKZF2	HALLMARK_HEME_METABOLISM
600	-0.209424	0	0	0	0.000276942	RPLP2	HALLMARK_HEME_METABOLISM
601	-0.209773	0	0	0	0.000276778	CLK2	HALLMARK_HEME_METABOLISM
602	-0.210122	0	0	0	0.000275468	C14orf132	HALLMARK_HEME_METABOLISM
603	-0.210471	0	0	0	0.000274912	C12orf57	HALLMARK_HEME_METABOLISM
604	-0.21082	0	0	0	0.000274842	NEURL4	HALLMARK_HEME_METABOLISM
605	-0.211169	0	0	0	0.000274378	PLXNA3	HALLMARK_HEME_METABOLISM
606	-0.211518	0	0	0	0.000271997	APBB3	HALLMARK_HEME_METABOLISM
607	-0.211867	0	0	0	0.000271067	TTC28	HALLMARK_HEME_METABOLISM
608	-0.212216	0	0	0	0.000270058	PGAP1	HALLMARK_HEME_METABOLISM
609	-0.212565	0	0	0	0.000269883	TEPSIN	HALLMARK_HEME_METABOLISM
610	-0.212914	0	0	0	0.000269679	HRK	HALLMARK_HEME_METABOLISM
611	-0.213264	0	0	0	0.000269246	MAMDC4	HALLMARK_HEME_METABOLISM
612	-0.213613	0	0	0	0.000267681	PEG10	HALLMARK_HEME_METABOLISM
613	-0.213962	0	0	0	0.00026747	HDAC7	HALLMARK_HEME_METABOLISM
614	-0.214311	0	0	0	0.00026605	SLC4A3	HALLMARK_HEME_METABOLISM
615	-0.21466	0	0	0	0.000265876	TMEM2	HALLMARK_HEME_METABOLISM
616	-0.215009	0	0	0	0.000265503	ZNF365	HALLMARK_HEME_METABOLISM
617	-0.215358	0	0	0	0.000263901	GCN1	HALLMARK_HEME_METABOLISM
618	-0.215707	0	0	0	0.00026351	LSM5	HALLMARK_HEME_METABOLISM
619	-0.216056	0	0	0	0.000263112	ZNF354C	HALLMARK_HEME_METABOLISM
620	-0.216405	0	0	0	0.000261887	KLRC4	HALLMARK_HEME_METABOLISM
621	-0.216754	0	0	0	0.000260866	GZMB	HALLMARK_HEME_METABOLISM
622	-0.217103	0	0	0	0.00025842	ZFYVE26	HALLMARK_HEME_METABOLISM
623	-0.217452	0	0	0	0.000256132	USP24	HALLMARK_HEME_METABOLISM
624	-0.217801	0	0	0	0.000255266	KIAA1324L	HALLMARK_HEME_METABOLISM
625	-0.21815	0	0	0	0.00025498	GPM6B	HALLMARK_HEME_METABOLISM
626	-0.218499	0	0	0	0.000253168	EEF1AKMT2	HALLMARK_HEME_METABOLISM
627	-0.218848	0	0	0	0.000252411	SARM1	HALLMARK_HEME_METABOLISM
628	-0.219197	0	0	0	0.000251976	DDX11	HALLMARK_HEME_METABOLISM
629	-0.219546	0	0	0	0.000251381	NDUFAF4	HALLMARK_HEME_METABOLISM
630	-0.219895	0	0	0	0.000251073	RAB11FIP3	HALLMARK_HEME_METABOLISM
631	-0.220244	0	0	0	0.000250811	FAM160B2	HALLMARK_HEME_METABOLISM
632	-0.220593	0	0	0	0.000250699	TTC16	HALLMARK_HEME_METABOLISM
633	-0.220942	0	0	0	0.000250484	LLGL1	HALLMARK_HEME_METABOLISM
634	-0.221291	0	0	0	0.000250293	SLC39A13	HALLMARK_HEME_METABOLISM
635	-0.22164	0	0	0	0.000249608	AC051649.2	HALLMARK_HEME_METABOLISM
636	-0.22199	0	0	0	0.000244528	RAPGEF1	HALLMARK_HEME_METABOLISM
637	-0.222339	0	0	0	0.000244196	PLCH2	HALLMARK_HEME_METABOLISM
638	-0.222688	0	0	0	0.0002417	HSF5	HALLMARK_HEME_METABOLISM
639	-0.223037	0	0	0	0.000240963	DNASE1	HALLMARK_HEME_METABOLISM
640	-0.223386	0	0	0	0.000240423	TRAF4	HALLMARK_HEME_METABOLISM
641	-0.223735	0	0	0	0.000240419	RPS29	HALLMARK_HEME_METABOLISM
642	-0.224084	0	0	0	0.000240294	PRPF8	HALLMARK_HEME_METABOLISM
643	-0.224433	0	0	0	0.000238985	PTCH1	HALLMARK_HEME_METABOLISM
644	-0.224782	0	0	0	0.000238782	TCF20	HALLMARK_HEME_METABOLISM
645	-0.225131	0	0	0	0.00023852	SLC22A23	HALLMARK_HEME_METABOLISM
646	-0.22548	0	0	0	0.000237442	RAD52	HALLMARK_HEME_METABOLISM
647	-0.225829	0	0	0	0.000236793	HUWE1	HALLMARK_HEME_METABOLISM
648	-0.226178	0	0	0	0.000236214	ABCD2	HALLMARK_HEME_METABOLISM
649	-0.226527	0	0	0	0.000235833	FGFBP2	HALLMARK_HEME_METABOLISM
650	-0.226876	0	0	0	0.000235212	ZKSCAN8	HALLMARK_HEME_METABOLISM
651	-0.227225	0	0	0	0.000235146	PRKCE	HALLMARK_HEME_METABOLISM
652	-0.227574	0	0	0	0.00023513	SIDT1	HALLMARK_HEME_METABOLISM
653	-0.227923	0	0	0	0.00023501	RPL30	HALLMARK_HEME_METABOLISM
654	-0.228272	0	0	0	0.000233241	CRTC3	HALLMARK_HEME_METABOLISM
655	-0.228621	0	0	0	0.000232168	NBPF3	HALLMARK_HEME_METABOLISM
656	-0.22897	0	0	0	0.00023143	SFMBT2	HALLMARK_HEME_METABOLISM
657	-0.229319	0	0	0	0.000231266	TMEM204	HALLMARK_HEME_METABOLISM
658	-0.229668	0	0	0	0.000231024	ANK3	HALLMARK_HEME_METABOLISM
659	-0.230017	0	0	0	0.000230564	SOX8	HALLMARK_HEME_METABOLISM
660	-0.230366	0	0	0	0.000230327	LRRC37A2	HALLMARK_HEME_METABOLISM
661	-0.230716	0	0	0	0.000229238	PTGDS	HALLMARK_HEME_METABOLISM
662	-0.231065	0	0	0	0.000229105	DGCR8	HALLMARK_HEME_METABOLISM
663	-0.231414	0	0	0	0.00022886	KIR2DL3	HALLMARK_HEME_METABOLISM
664	-0.231763	0	0	0	0.000228501	C16orf87	HALLMARK_HEME_METABOLISM
665	-0.232112	0	0	0	0.000226847	IFFO2	HALLMARK_HEME_METABOLISM
666	-0.232461	0	0	0	0.000226541	TMEM272	HALLMARK_HEME_METABOLISM
667	-0.23281	0	0	0	0.000226518	CD40LG	HALLMARK_HEME_METABOLISM
668	-0.233159	0	0	0	0.000224578	RPS7	HALLMARK_HEME_METABOLISM
669	-0.233508	0	0	0	0.000224018	VMO1	HALLMARK_HEME_METABOLISM
670	-0.233857	0	0	0	0.000223835	SYNE3	HALLMARK_HEME_METABOLISM
671	-0.234206	0	0	0	0.000222088	LILRA4	HALLMARK_HEME_METABOLISM
672	-0.234555	0	0	0	0.000221857	GNLY	HALLMARK_HEME_METABOLISM
673	-0.234904	0	0	0	0.000220612	GATAD2B	HALLMARK_HEME_METABOLISM
674	-0.235253	0	0	0	0.000219793	ZNF318	HALLMARK_HEME_METABOLISM
675	-0.235602	0	0	0	0.000218256	GCSAM	HALLMARK_HEME_METABOLISM
676	-0.235951	0	0	0	0.000217439	PLXNA1	HALLMARK_HEME_METABOLISM
677	-0.2363	0	0	0	0.000217073	RYR3	HALLMARK_HEME_METABOLISM
678	-0.236649	0	0	0	0.000216657	CAD	HALLMARK_HEME_METABOLISM
679	-0.236998	0	0	0	0.000214627	DIP2A	HALLMARK_HEME_METABOLISM
680	-0.237347	0	0	0	0.000213646	MAP3K12	HALLMARK_HEME_METABOLISM
681	-0.237696	0	0	0	0.000213546	RPL23A	HALLMARK_HEME_METABOLISM
682	-0.238045	0	0	0	0.000212989	ZNF543	HALLMARK_HEME_METABOLISM
683	-0.238394	0	0	0	0.000212603	NR4A3	HALLMARK_HEME_METABOLISM
684	-0.238743	0	0	0	0.000212443	SMURF2	HALLMARK_HEME_METABOLISM
685	-0.239092	0	0	0	0.000211388	POLE	HALLMARK_HEME_METABOLISM
686	-0.239442	0	0	0	0.000210903	TNKS1BP1	HALLMARK_HEME_METABOLISM
687	-0.239791	0	0	0	0.000210591	CSRP2	HALLMARK_HEME_METABOLISM
688	-0.24014	0	0	0	0.000210372	GALNT12	HALLMARK_HEME_METABOLISM
689	-0.240489	0	0	0	0.000209808	RTEL1-TNFRSF6B	HALLMARK_HEME_METABOLISM
690	-0.240838	0	0	0	0.000209728	KIR3DX1	HALLMARK_HEME_METABOLISM
691	-0.241187	0	0	0	0.000209498	RAB12	HALLMARK_HEME_METABOLISM
692	-0.241536	0	0	0	0.000208894	NUAK1	HALLMARK_HEME_METABOLISM
693	-0.241885	0	0	0	0.00020848	DLEC1	HALLMARK_HEME_METABOLISM
694	-0.242234	0	0	0	0.000208052	TMEM14A	HALLMARK_HEME_METABOLISM
695	-0.242583	0	0	0	0.00020805	ZBTB16	HALLMARK_HEME_METABOLISM
696	-0.242932	0	0	0	0.000207722	RPL37	HALLMARK_HEME_METABOLISM
697	-0.243281	0	0	0	0.000207211	KCNC4	HALLMARK_HEME_METABOLISM
698	-0.24363	0	0	0	0.000207047	FLYWCH1	HALLMARK_HEME_METABOLISM
699	-0.243979	0	0	0	0.000206014	MRPL1	HALLMARK_HEME_METABOLISM
700	-0.244328	0	0	0	0.000202657	TAF1	HALLMARK_HEME_METABOLISM
701	-0.244677	0	0	0	0.000202523	TLR10	HALLMARK_HEME_METABOLISM
702	-0.245026	0	0	0	0.00020252	NFKBID	HALLMARK_HEME_METABOLISM
703	-0.245375	0	0	0	0.000202213	NTN4	HALLMARK_HEME_METABOLISM
704	-0.245724	0	0	0	0.000201481	KMT2D	HALLMARK_HEME_METABOLISM
705	-0.246073	0	0	0	0.000200966	COL18A1	HALLMARK_HEME_METABOLISM
706	-0.246422	0	0	0	0.000200762	PRRC2B	HALLMARK_HEME_METABOLISM
707	-0.246771	0	0	0	0.000199108	KIAA1324	HALLMARK_HEME_METABOLISM
708	-0.24712	0	0	0	0.000198788	NSG1	HALLMARK_HEME_METABOLISM
709	-0.247469	0	0	0	0.000198618	DCHS1	HALLMARK_HEME_METABOLISM
710	-0.247818	0	0	0	0.000197983	NOL9	HALLMARK_HEME_METABOLISM
711	-0.248168	0	0	0	0.000197913	MMP11	HALLMARK_HEME_METABOLISM
712	-0.248517	0	0	0	0.000197403	CAMSAP1	HALLMARK_HEME_METABOLISM
713	-0.248866	0	0	0	0.00019685	RPS15A	HALLMARK_HEME_METABOLISM
714	-0.249215	0	0	0	0.000196431	PPP1R12B	HALLMARK_HEME_METABOLISM
715	-0.249564	0	0	0	0.000196419	L1TD1	HALLMARK_HEME_METABOLISM
716	-0.249913	0	0	0	0.000196378	DUOX1	HALLMARK_HEME_METABOLISM
717	-0.250262	0	0	0	0.00019636	FBXO41	HALLMARK_HEME_METABOLISM
718	-0.250611	0	0	0	0.000195995	ETS1	HALLMARK_HEME_METABOLISM
719	-0.25096	0	0	0	0.000195912	ATXN2L	HALLMARK_HEME_METABOLISM
720	-0.251309	0	0	0	0.000195562	KIR3DL1	HALLMARK_HEME_METABOLISM
721	-0.251658	0	0	0	0.000194914	LAIR2	HALLMARK_HEME_METABOLISM
722	-0.252007	0	0	0	0.000194669	EXOSC6	HALLMARK_HEME_METABOLISM
723	-0.252356	0	0	0	0.000194541	PDZD2	HALLMARK_HEME_METABOLISM
724	-0.252705	0	0	0	0.000193117	SLA2	HALLMARK_HEME_METABOLISM
725	-0.253054	0	0	0	0.00019295	RPS23	HALLMARK_HEME_METABOLISM
726	-0.253403	0	0	0	0.000192748	SEMA4C	HALLMARK_HEME_METABOLISM
727	-0.253752	0	0	0	0.000192159	USP13	HALLMARK_HEME_METABOLISM
728	-0.254101	0	0	0	0.000191945	SEZ6	HALLMARK_HEME_METABOLISM
729	-0.25445	0	0	0	0.00019163	HERC2	HALLMARK_HEME_METABOLISM
730	-0.254799	0	0	0	0.000191205	GREB1L	HALLMARK_HEME_METABOLISM
731	-0.255148	0	0	0	0.000189526	RSL24D1	HALLMARK_HEME_METABOLISM
732	-0.255497	0	0	0	0.000189397	AGAP9	HALLMARK_HEME_METABOLISM
733	-0.255846	0	0	0	0.000188338	RIPOR1	HALLMARK_HEME_METABOLISM
734	-0.256195	0	0	0	0.000188314	RPL24	HALLMARK_HEME_METABOLISM
735	-0.256545	0	0	0	0.00018794	RPL35	HALLMARK_HEME_METABOLISM
736	-0.256894	0	0	0	0.000187904	AVPI1	HALLMARK_HEME_METABOLISM
737	-0.257243	0	0	0	0.000187706	RNF157	HALLMARK_HEME_METABOLISM
738	-0.257592	0	0	0	0.000187655	ZBTB39	HALLMARK_HEME_METABOLISM
739	-0.257941	0	0	0	0.000187424	MYO6	HALLMARK_HEME_METABOLISM
740	-0.25829	0	0	0	0.000187144	RALGDS	HALLMARK_HEME_METABOLISM
741	-0.258639	0	0	0	0.000186568	HCFC1	HALLMARK_HEME_METABOLISM
742	-0.258988	0	0	0	0.000185943	ANKRD52	HALLMARK_HEME_METABOLISM
743	-0.259337	0	0	0	0.0001827	SEMA5A	HALLMARK_HEME_METABOLISM
744	-0.259686	0	0	0	0.000182104	BCL9	HALLMARK_HEME_METABOLISM
745	-0.260035	0	0	0	0.000181731	PYHIN1	HALLMARK_HEME_METABOLISM
746	-0.260384	0	0	0	0.000181117	PFDN4	HALLMARK_HEME_METABOLISM
747	-0.260733	0	0	0	0.000178692	RPL39	HALLMARK_HEME_METABOLISM
748	-0.261082	0	0	0	0.000178578	RPL26	HALLMARK_HEME_METABOLISM
749	-0.261431	0	0	0	0.000178035	RPS17	HALLMARK_HEME_METABOLISM
750	-0.26178	0	0	0	0.000177327	POU5F2	HALLMARK_HEME_METABOLISM
751	-0.262129	0	0	0	0.000175311	SAMD3	HALLMARK_HEME_METABOLISM
752	-0.262478	0	0	0	0.00017446	GSTM3	HALLMARK_HEME_METABOLISM
753	-0.262827	0	0	0	0.000172204	CELSR2	HALLMARK_HEME_METABOLISM
754	-0.263176	0	0	0	0.000171674	AXIN1	HALLMARK_HEME_METABOLISM
755	-0.263525	0	0	0	0.000170954	ZNF594	HALLMARK_HEME_METABOLISM
756	-0.263874	0	0	0	0.000170925	FHOD1	HALLMARK_HEME_METABOLISM
757	-0.264223	0	0	0	0.000169595	WDR90	HALLMARK_HEME_METABOLISM
758	-0.264572	0	0	0	0.000168604	MROH1	HALLMARK_HEME_METABOLISM
759	-0.264921	0	0	0	0.000168206	MYBL1	HALLMARK_HEME_METABOLISM
760	-0.265271	0	0	0	0.000167828	BTBD9	HALLMARK_HEME_METABOLISM
761	-0.26562	0	0	0	0.000165874	RAP1GAP2	HALLMARK_HEME_METABOLISM
762	-0.265969	0	0	0	0.000165819	PLCG1	HALLMARK_HEME_METABOLISM
763	-0.266318	0	0	0	0.000165409	MYC	HALLMARK_HEME_METABOLISM
764	-0.266667	0	0	0	0.000164952	POLR1A	HALLMARK_HEME_METABOLISM
765	-0.267016	0	0	0	0.000164759	MCC	HALLMARK_HEME_METABOLISM
766	-0.267365	0	0	0	0.000164423	PITPNM2	HALLMARK_HEME_METABOLISM
767	-0.267714	0	0	0	0.000163712	MBD3	HALLMARK_HEME_METABOLISM
768	-0.268063	0	0	0	0.000163056	ATP10A	HALLMARK_HEME_METABOLISM
769	-0.268412	0	0	0	0.000161632	AGAP1	HALLMARK_HEME_METABOLISM
770	-0.268761	0	0	0	0.000161088	HLA-DQB1	HALLMARK_HEME_METABOLISM
771	-0.26911	0	0	0	0.000160392	MED4	HALLMARK_HEME_METABOLISM
772	-0.269459	0	0	0	0.000159968	JMY	HALLMARK_HEME_METABOLISM
773	-0.269808	0	0	0	0.000159432	LYNX1	HALLMARK_HEME_METABOLISM
774	-0.270157	0	0	0	0.0001594	KIR3DL2	HALLMARK_HEME_METABOLISM
775	-0.270506	0	0	0	0.000159286	IFI30	HALLMARK_HEME_METABOLISM
776	-0.270855	0	0	0	0.000159078	ADCY9	HALLMARK_HEME_METABOLISM
777	-0.271204	0	0	0	0.000158757	ZNF626	HALLMARK_HEME_METABOLISM
778	-0.271553	0	0	0	0.000158103	GLB1L2	HALLMARK_HEME_METABOLISM
779	-0.271902	0	0	0	0.000157797	ADAMTS13	HALLMARK_HEME_METABOLISM
780	-0.272251	0	0	0	0.000157311	FBLN5	HALLMARK_HEME_METABOLISM
781	-0.2726	0	0	0	0.000156862	MID2	HALLMARK_HEME_METABOLISM
782	-0.272949	0	0	0	0.000155854	UBR5	HALLMARK_HEME_METABOLISM
783	-0.273298	0	0	0	0.000155459	UCHL3	HALLMARK_HEME_METABOLISM
784	-0.273647	0	0	0	0.000155336	TRIM3	HALLMARK_HEME_METABOLISM
785	-0.273997	0	0	0	0.000155087	FOXP4	HALLMARK_HEME_METABOLISM
786	-0.274346	0	0	0	0.000154088	KCNC3	HALLMARK_HEME_METABOLISM
787	-0.274695	0	0	0	0.000153803	NFATC2	HALLMARK_HEME_METABOLISM
788	-0.275044	0	0	0	0.000153553	ATP8B2	HALLMARK_HEME_METABOLISM
789	-0.275393	0	0	0	0.000153085	TRIM32	HALLMARK_HEME_METABOLISM
790	-0.275742	0	0	0	0.000152139	UBR4	HALLMARK_HEME_METABOLISM
791	-0.276091	0	0	0	0.00015124	AC233755.1	HALLMARK_HEME_METABOLISM
792	-0.27644	0	0	0	0.000150761	DDIT3	HALLMARK_HEME_METABOLISM
793	-0.276789	0	0	0	0.000150563	RPL28	HALLMARK_HEME_METABOLISM
794	-0.277138	0	0	0	0.000150203	TIGD5	HALLMARK_HEME_METABOLISM
795	-0.277487	0	0	0	0.000150165	ABCA2	HALLMARK_HEME_METABOLISM
796	-0.277836	0	0	0	0.000150014	CD99	HALLMARK_HEME_METABOLISM
797	-0.278185	0	0	0	0.0001498	BOD1L1	HALLMARK_HEME_METABOLISM
798	-0.278534	0	0	0	0.000149425	INCENP	HALLMARK_HEME_METABOLISM
799	-0.278883	0	0	0	0.000148791	RPL35A	HALLMARK_HEME_METABOLISM
800	-0.279232	0	0	0	0.000148176	CDKN1B	HALLMARK_HEME_METABOLISM
801	-0.279581	0	0	0	0.000148135	ZNF592	HALLMARK_HEME_METABOLISM
802	-0.27993	0	0	0	0.000147623	ADGRG1	HALLMARK_HEME_METABOLISM
803	-0.280279	0	0	0	0.000147562	PRPF18	HALLMARK_HEME_METABOLISM
804	-0.280628	0	0	0	0.000147536	SOX13	HALLMARK_HEME_METABOLISM
805	-0.280977	0	0	0	0.000145478	WNT10B	HALLMARK_HEME_METABOLISM
806	-0.281326	0	0	0	0.000145347	MLXIP	HALLMARK_HEME_METABOLISM
807	-0.281675	0	0	0	0.000144395	BRF1	HALLMARK_HEME_METABOLISM
808	-0.282024	0	0	0	0.000144195	ZSWIM5	HALLMARK_HEME_METABOLISM
809	-0.282373	0	0	0	0.000143991	GPM6A	HALLMARK_HEME_METABOLISM
810	-0.282723	0	0	0	0.000141389	DKK3	HALLMARK_HEME_METABOLISM
811	-0.283072	0	0	0	0.000140839	CXXC5	HALLMARK_HEME_METABOLISM
812	-0.283421	0	0	0	0.000140447	BCR	HALLMARK_HEME_METABOLISM
813	-0.28377	0	0	0	0.000139534	URI1	HALLMARK_HEME_METABOLISM
814	-0.284119	0	0	0	0.000139018	FBRSL1	HALLMARK_HEME_METABOLISM
815	-0.284468	0	0	0	0.000138534	SS18L2	HALLMARK_HEME_METABOLISM
816	-0.284817	0	0	0	0.000138391	CNOT3	HALLMARK_HEME_METABOLISM
817	-0.285166	0	0	0	0.000137665	PHLPP1	HALLMARK_HEME_METABOLISM
818	-0.285515	0	0	0	0.000136968	FCER1A	HALLMARK_HEME_METABOLISM
819	-0.285864	0	0	0	0.000136577	ZDHHC8	HALLMARK_HEME_METABOLISM
820	-0.286213	0	0	0	0.000136419	ADAMTS17	HALLMARK_HEME_METABOLISM
821	-0.286562	0	0	0	0.000135602	C7orf43	HALLMARK_HEME_METABOLISM
822	-0.286911	0	0	0	0.000134611	DAZAP1	HALLMARK_HEME_METABOLISM
823	-0.28726	0	0	0	0.000134577	PLGRKT	HALLMARK_HEME_METABOLISM
824	-0.287609	0	0	0	0.00013376	ITGB8	HALLMARK_HEME_METABOLISM
825	-0.287958	0	0	0	0.000133242	CPNE5	HALLMARK_HEME_METABOLISM
826	-0.288307	0	0	0	0.000133224	BAHD1	HALLMARK_HEME_METABOLISM
827	-0.288656	0	0	0	0.000133055	ZNF600	HALLMARK_HEME_METABOLISM
828	-0.289005	0	0	0	0.000132923	ZXDB	HALLMARK_HEME_METABOLISM
829	-0.289354	0	0	0	0.000132623	RAB15	HALLMARK_HEME_METABOLISM
830	-0.289703	0	0	0	0.000131015	SEC16A	HALLMARK_HEME_METABOLISM
831	-0.290052	0	0	0	0.000130467	ITPKB	HALLMARK_HEME_METABOLISM
832	-0.290401	0	0	0	0.00013029	NEB	HALLMARK_HEME_METABOLISM
833	-0.29075	0	0	0	0.000129777	SLC13A4	HALLMARK_HEME_METABOLISM
834	-0.291099	0	0	0	0.000128725	RILPL1	HALLMARK_HEME_METABOLISM
835	-0.291449	0	0	0	0.000128262	TTC9	HALLMARK_HEME_METABOLISM
836	-0.291798	0	0	0	0.000128021	NR1D2	HALLMARK_HEME_METABOLISM
837	-0.292147	0	0	0	0.000127287	MEGF6	HALLMARK_HEME_METABOLISM
838	-0.292496	0	0	0	0.000126966	NBPF26	HALLMARK_HEME_METABOLISM
839	-0.292845	0	0	0	0.000126939	TADA2B	HALLMARK_HEME_METABOLISM
840	-0.293194	0	0	0	0.00012589	MZF1	HALLMARK_HEME_METABOLISM
841	-0.293543	0	0	0	0.000125869	ARMC3	HALLMARK_HEME_METABOLISM
842	-0.293892	0	0	0	0.000125763	MT-ND4L	HALLMARK_HEME_METABOLISM
843	-0.294241	0	0	0	0.000125736	CLSTN3	HALLMARK_HEME_METABOLISM
844	-0.29459	0	0	0	0.000125019	ANKRD17	HALLMARK_HEME_METABOLISM
845	-0.294939	0	0	0	0.000124245	CD81	HALLMARK_HEME_METABOLISM
846	-0.295288	0	0	0	0.000123588	XRCC3	HALLMARK_HEME_METABOLISM
847	-0.295637	0	0	0	0.000122953	BEAN1	HALLMARK_HEME_METABOLISM
848	-0.295986	0	0	0	0.000122731	HIC2	HALLMARK_HEME_METABOLISM
849	-0.296335	0	0	0	0.000122565	AL136295.5	HALLMARK_HEME_METABOLISM
850	-0.296684	0	0	0	0.000121748	ZNF428	HALLMARK_HEME_METABOLISM
851	-0.297033	0	0	0	0.000121271	BORCS7	HALLMARK_HEME_METABOLISM
852	-0.297382	0	0	0	0.000121062	PDE3B	HALLMARK_HEME_METABOLISM
853	-0.297731	0	0	0	0.000120938	NUMA1	HALLMARK_HEME_METABOLISM
854	-0.29808	0	0	0	0.000119709	TPM2	HALLMARK_HEME_METABOLISM
855	-0.298429	0	0	0	0.000119411	PET117	HALLMARK_HEME_METABOLISM
856	-0.298778	0	0	0	0.000119257	ZDHHC14	HALLMARK_HEME_METABOLISM
857	-0.299127	0	0	0	0.000118501	CBX7	HALLMARK_HEME_METABOLISM
858	-0.299476	0	0	0	0.000118304	NAB2	HALLMARK_HEME_METABOLISM
859	-0.299825	0	0	0	0.000117951	OTUD4	HALLMARK_HEME_METABOLISM
860	-0.300175	0	0	0	0.000117557	SMURF1	HALLMARK_HEME_METABOLISM
861	-0.300524	0	0	0	0.000117207	TOM1L2	HALLMARK_HEME_METABOLISM
862	-0.300873	0	0	0	0.000116756	TSKS	HALLMARK_HEME_METABOLISM
863	-0.301222	0	0	0	0.000116473	NCOR2	HALLMARK_HEME_METABOLISM
864	-0.301571	0	0	0	0.000116027	CUL7	HALLMARK_HEME_METABOLISM
865	-0.30192	0	0	0	0.00011597	FOXK2	HALLMARK_HEME_METABOLISM
866	-0.302269	0	0	0	0.000115927	IL7R	HALLMARK_HEME_METABOLISM
867	-0.302618	0	0	0	0.000115793	CKB	HALLMARK_HEME_METABOLISM
868	-0.302967	0	0	0	0.000115666	LRRC37B	HALLMARK_HEME_METABOLISM
869	-0.303316	0	0	0	0.00011491	KLRF1	HALLMARK_HEME_METABOLISM
870	-0.303665	0	0	0	0.000114706	FBXL17	HALLMARK_HEME_METABOLISM
871	-0.304014	0	0	0	0.000114494	URB1	HALLMARK_HEME_METABOLISM
872	-0.304363	0	0	0	0.000114349	IRF9	HALLMARK_HEME_METABOLISM
873	-0.304712	0	0	0	0.000114296	COL8A2	HALLMARK_HEME_METABOLISM
874	-0.305061	0	0	0	0.000113753	NR4A1	HALLMARK_HEME_METABOLISM
875	-0.30541	0	0	0	0.000112887	C1orf21	HALLMARK_HEME_METABOLISM
876	-0.305759	0	0	0	0.000112821	C16orf54	HALLMARK_HEME_METABOLISM
877	-0.306108	0	0	0	0.000112707	PTPN13	HALLMARK_HEME_METABOLISM
878	-0.306457	0	0	0	0.000112636	CPA3	HALLMARK_HEME_METABOLISM
879	-0.306806	0	0	0	0.00011186	SLC15A2	HALLMARK_HEME_METABOLISM
880	-0.307155	0	0	0	0.000111661	CDAN1	HALLMARK_HEME_METABOLISM
881	-0.307504	0	0	0	0.000111625	HKDC1	HALLMARK_HEME_METABOLISM
882	-0.307853	0	0	0	0.00011138	CBX4	HALLMARK_HEME_METABOLISM
883	-0.308202	0	0	0	0.000110502	FAM168A	HALLMARK_HEME_METABOLISM
884	-0.308551	0	0	0	0.000109627	SLC12A6	HALLMARK_HEME_METABOLISM
885	-0.308901	0	0	0	0.000109616	HDC	HALLMARK_HEME_METABOLISM
886	-0.30925	0	0	0	0.000109083	BOLA3	HALLMARK_HEME_METABOLISM
887	-0.309599	0	0	0	0.00010859	SKI	HALLMARK_HEME_METABOLISM
888	-0.309948	0	0	0	0.00010775	PDE8A	HALLMARK_HEME_METABOLISM
889	-0.310297	0	0	0	0.000107378	CCNE1	HALLMARK_HEME_METABOLISM
890	-0.310646	0	0	0	0.000107302	ADAM19	HALLMARK_HEME_METABOLISM
891	-0.310995	0	0	0	0.000107238	PTGES	HALLMARK_HEME_METABOLISM
892	-0.311344	0	0	0	0.00010713	STK26	HALLMARK_HEME_METABOLISM
893	-0.311693	0	0	0	0.00010706	BOK	HALLMARK_HEME_METABOLISM
894	-0.312042	0	0	0	0.000106854	KMT5A	HALLMARK_HEME_METABOLISM
895	-0.312391	0	0	0	0.000106754	SLC2A5	HALLMARK_HEME_METABOLISM
896	-0.31274	0	0	0	0.000106475	STX16-NPEPL1	HALLMARK_HEME_METABOLISM
897	-0.313089	0	0	0	0.000105227	ARFGAP1	HALLMARK_HEME_METABOLISM
898	-0.313438	0	0	0	0.000104255	NDUFA5	HALLMARK_HEME_METABOLISM
899	-0.313787	0	0	0	0.000104024	ZNF839	HALLMARK_HEME_METABOLISM
900	-0.314136	0	0	0	0.000104012	LPAR2	HALLMARK_HEME_METABOLISM
901	-0.314485	0	0	0	0.000103921	ATP13A3	HALLMARK_HEME_METABOLISM
902	-0.314834	0	0	0	0.000103888	FUT10	HALLMARK_HEME_METABOLISM
903	-0.315183	0	0	0	0.00010334	DST	HALLMARK_HEME_METABOLISM
904	-0.315532	0	0	0	0.000101896	MGRN1	HALLMARK_HEME_METABOLISM
905	-0.315881	0	0	0	0.000101299	CLEC4F	HALLMARK_HEME_METABOLISM
906	-0.31623	0	0	0	0.000101272	LINGO2	HALLMARK_HEME_METABOLISM
907	-0.316579	0	0	0	0.000101044	SH3BP1	HALLMARK_HEME_METABOLISM
908	-0.316928	0	0	0	0.000100947	ARL5B	HALLMARK_HEME_METABOLISM
909	-0.317277	0	0	0	0.000100714	ITGA6	HALLMARK_HEME_METABOLISM
910	-0.317627	0	0	0	0.000100595	ZNF526	HALLMARK_HEME_METABOLISM
911	-0.317976	0	0	0	0.000100421	PKD1	HALLMARK_HEME_METABOLISM
912	-0.318325	0	0	0	0.000100345	SH3RF3	HALLMARK_HEME_METABOLISM
913	-0.318674	0	0	0	0.00010023	PHF2	HALLMARK_HEME_METABOLISM
914	-0.319023	0	0	0	0.000100094	CLCN4	HALLMARK_HEME_METABOLISM
915	-0.319372	0	0	0	9.95889e-05	FOSB	HALLMARK_HEME_METABOLISM
916	-0.319721	0	0	0	9.95229e-05	ATP2A2	HALLMARK_HEME_METABOLISM
917	-0.32007	0	0	0	9.84974e-05	MYH7B	HALLMARK_HEME_METABOLISM
918	-0.320419	0	0	0	9.8114e-05	IGFBP4	HALLMARK_HEME_METABOLISM
919	-0.320768	0	0	0	9.80339e-05	DIP2B	HALLMARK_HEME_METABOLISM
920	-0.321117	0	0	0	9.77125e-05	RPL22L1	HALLMARK_HEME_METABOLISM
921	-0.321466	0	0	0	9.74508e-05	NEK9	HALLMARK_HEME_METABOLISM
922	-0.321815	0	0	0	9.7412e-05	SYTL2	HALLMARK_HEME_METABOLISM
923	-0.322164	0	0	0	9.67944e-05	COLGALT2	HALLMARK_HEME_METABOLISM
924	-0.322513	0	0	0	9.67709e-05	FAM196B	HALLMARK_HEME_METABOLISM
925	-0.322862	0	0	0	9.57185e-05	GFRA2	HALLMARK_HEME_METABOLISM
926	-0.323211	0	0	0	9.56063e-05	SBK1	HALLMARK_HEME_METABOLISM
927	-0.32356	0	0	0	9.53659e-05	THAP1	HALLMARK_HEME_METABOLISM
928	-0.323909	0	0	0	9.53443e-05	TNK2	HALLMARK_HEME_METABOLISM
929	-0.324258	0	0	0	9.52176e-05	JRK	HALLMARK_HEME_METABOLISM
930	-0.324607	0	0	0	9.49837e-05	BTBD2	HALLMARK_HEME_METABOLISM
931	-0.324956	0	0	0	9.4614e-05	MED12	HALLMARK_HEME_METABOLISM
932	-0.325305	0	0	0	9.38914e-05	MXRA7	HALLMARK_HEME_METABOLISM
933	-0.325654	0	0	0	9.28822e-05	ZNF470	HALLMARK_HEME_METABOLISM
934	-0.326003	0	0	0	9.22289e-05	PRUNE2	HALLMARK_HEME_METABOLISM
935	-0.326353	0	0	0	9.21644e-05	HNRNPL	HALLMARK_HEME_METABOLISM
936	-0.326702	0	0	0	9.18318e-05	NSD2	HALLMARK_HEME_METABOLISM
937	-0.327051	0	0	0	9.1812e-05	FBXL13	HALLMARK_HEME_METABOLISM
938	-0.3274	0	0	0	9.16878e-05	ATP6V1G1	HALLMARK_HEME_METABOLISM
939	-0.327749	0	0	0	9.0945e-05	CASK	HALLMARK_HEME_METABOLISM
940	-0.328098	0	0	0	9.0525e-05	MAP3K7CL	HALLMARK_HEME_METABOLISM
941	-0.328447	0	0	0	9.04869e-05	MAPK3	HALLMARK_HEME_METABOLISM
942	-0.328796	0	0	0	9.04623e-05	TLE1	HALLMARK_HEME_METABOLISM
943	-0.329145	0	0	0	9.00416e-05	RUNX3	HALLMARK_HEME_METABOLISM
944	-0.329494	0	0	0	8.94454e-05	ABCC1	HALLMARK_HEME_METABOLISM
945	-0.329843	0	0	0	8.94069e-05	SPATC1L	HALLMARK_HEME_METABOLISM
946	-0.330192	0	0	0	8.91549e-05	CAMKK1	HALLMARK_HEME_METABOLISM
947	-0.330541	0	0	0	8.91163e-05	EREG	HALLMARK_HEME_METABOLISM
948	-0.33089	0	0	0	8.88981e-05	DOCK10	HALLMARK_HEME_METABOLISM
949	-0.331239	0	0	0	8.81538e-05	CARMIL3	HALLMARK_HEME_METABOLISM
950	-0.331588	0	0	0	8.73197e-05	EPHX4	HALLMARK_HEME_METABOLISM
951	-0.331937	0	0	0	8.6236e-05	DENND4B	HALLMARK_HEME_METABOLISM
952	-0.332286	0	0	0	8.61557e-05	CARMIL2	HALLMARK_HEME_METABOLISM
953	-0.332635	0	0	0	8.59536e-05	SNRPB2	HALLMARK_HEME_METABOLISM
954	-0.332984	0	0	0	8.54975e-05	XAB2	HALLMARK_HEME_METABOLISM
955	-0.333333	0	0	0	8.54417e-05	DTX4	HALLMARK_HEME_METABOLISM
956	-0.333682	0	0	0	8.53689e-05	SNRNP27	HALLMARK_HEME_METABOLISM
957	-0.334031	0	0	0	8.51653e-05	CENPB	HALLMARK_HEME_METABOLISM
958	-0.33438	0	0	0	8.50018e-05	NUP210	HALLMARK_HEME_METABOLISM
959	-0.334729	0	0	0	8.47806e-05	SGO2	HALLMARK_HEME_METABOLISM
960	-0.335079	0	0	0	8.44995e-05	NPM3	HALLMARK_HEME_METABOLISM
961	-0.335428	0	0	0	8.40877e-05	EIF2AK3	HALLMARK_HEME_METABOLISM
962	-0.335777	0	0	0	8.39881e-05	MAN2C1	HALLMARK_HEME_METABOLISM
963	-0.336126	0	0	0	8.36432e-05	PRSS23	HALLMARK_HEME_METABOLISM
964	-0.336475	0	0	0	8.35884e-05	TAB1	HALLMARK_HEME_METABOLISM
965	-0.336824	0	0	0	8.29529e-05	BTBD19	HALLMARK_HEME_METABOLISM
966	-0.337173	0	0	0	8.25327e-05	MZT1	HALLMARK_HEME_METABOLISM
967	-0.337522	0	0	0	8.25203e-05	DDX51	HALLMARK_HEME_METABOLISM
968	-0.337871	0	0	0	8.24778e-05	METTL27	HALLMARK_HEME_METABOLISM
969	-0.33822	0	0	0	8.23507e-05	CNNM4	HALLMARK_HEME_METABOLISM
970	-0.338569	0	0	0	8.20391e-05	PACS1	HALLMARK_HEME_METABOLISM
971	-0.338918	0	0	0	8.14027e-05	METRNL	HALLMARK_HEME_METABOLISM
972	-0.339267	0	0	0	8.1303e-05	PDPR	HALLMARK_HEME_METABOLISM
973	-0.339616	0	0	0	8.11352e-05	RPS24	HALLMARK_HEME_METABOLISM
974	-0.339965	0	0	0	8.11291e-05	PDGFRB	HALLMARK_HEME_METABOLISM
975	-0.340314	0	0	0	7.91522e-05	PTOV1	HALLMARK_HEME_METABOLISM
976	-0.340663	0	0	0	7.89053e-05	SRRM2	HALLMARK_HEME_METABOLISM
977	-0.341012	0	0	0	7.88868e-05	ZBED3	HALLMARK_HEME_METABOLISM
978	-0.341361	0	0	0	7.84956e-05	JUN	HALLMARK_HEME_METABOLISM
979	-0.34171	0	0	0	7.84355e-05	UBP1	HALLMARK_HEME_METABOLISM
980	-0.342059	0	0	0	7.77723e-05	AHNAK	HALLMARK_HEME_METABOLISM
981	-0.342408	0	0	0	7.76664e-05	TSPYL5	HALLMARK_HEME_METABOLISM
982	-0.342757	0	0	0	7.75616e-05	MAGEE1	HALLMARK_HEME_METABOLISM
983	-0.343106	0	0	0	7.74107e-05	CES1	HALLMARK_HEME_METABOLISM
984	-0.343455	0	0	0	7.70305e-05	ZNF445	HALLMARK_HEME_METABOLISM
985	-0.343805	0	0	0	7.6576e-05	RTKN2	HALLMARK_HEME_METABOLISM
986	-0.344154	0	0	0	7.53047e-05	NOTCH2NL	HALLMARK_HEME_METABOLISM
987	-0.344503	0	0	0	7.46723e-05	FEZ1	HALLMARK_HEME_METABOLISM
988	-0.344852	0	0	0	7.46545e-05	SNX25	HALLMARK_HEME_METABOLISM
989	-0.345201	0	0	0	7.43375e-05	SEL1L3	HALLMARK_HEME_METABOLISM
990	-0.34555	0	0	0	7.42821e-05	TRIM28	HALLMARK_HEME_METABOLISM
991	-0.345899	0	0	0	7.38984e-05	SLAMF1	HALLMARK_HEME_METABOLISM
992	-0.346248	0	0	0	7.38253e-05	ZNF687	HALLMARK_HEME_METABOLISM
993	-0.346597	0	0	0	7.37804e-05	SNTA1	HALLMARK_HEME_METABOLISM
994	-0.346946	0	0	0	7.37668e-05	PLEKHG2	HALLMARK_HEME_METABOLISM
995	-0.347295	0	0	0	7.28497e-05	KANK1	HALLMARK_HEME_METABOLISM
996	-0.347644	0	0	0	7.23791e-05	LZTR1	HALLMARK_HEME_METABOLISM
997	-0.347993	0	0	0	7.17181e-05	ZNF835	HALLMARK_HEME_METABOLISM
998	-0.348342	0	0	0	7.16085e-05	CRYBG2	HALLMARK_HEME_METABOLISM
999	-0.348691	0	0	0	7.12917e-05	USP7	HALLMARK_HEME_METABOLISM
1000	-0.34904	0	0	0	7.12471e-05	CYHR1	HALLMARK_HEME_METABOLISM
1001	-0.349389	0	0	0	7.11546e-05	SOGA1	HALLMARK_HEME_METABOLISM
1002	-0.349738	0	0	0	7.05684e-05	ARVCF	HALLMARK_HEME_METABOLISM
1003	-0.350087	0	0	0	7.03103e-05	PCSK5	HALLMARK_HEME_METABOLISM
1004	-0.350436	0	0	0	7.01661e-05	SLC37A1	HALLMARK_HEME_METABOLISM
1005	-0.350785	0	0	0	6.99981e-05	PI16	HALLMARK_HEME_METABOLISM
1006	-0.351134	0	0	0	6.97858e-05	PDXP	HALLMARK_HEME_METABOLISM
1007	-0.351483	0	0	0	6.93978e-05	ATAD2B	HALLMARK_HEME_METABOLISM
1008	-0.351832	0	0	0	6.90087e-05	ITGA3	HALLMARK_HEME_METABOLISM
1009	-0.352182	0	0	0	6.89045e-05	KHSRP	HALLMARK_HEME_METABOLISM
1010	-0.352531	0	0	0	6.82165e-05	TJP3	HALLMARK_HEME_METABOLISM
1011	-0.35288	0	0	0	6.71714e-05	PPP1R15A	HALLMARK_HEME_METABOLISM
1012	-0.353229	0	0	0	6.67548e-05	SELENOO	HALLMARK_HEME_METABOLISM
1013	-0.353578	0	0	0	6.63835e-05	ZSWIM4	HALLMARK_HEME_METABOLISM
1014	-0.353927	0	0	0	6.6296e-05	NCAM1	HALLMARK_HEME_METABOLISM
1015	-0.354276	0	0	0	6.55124e-05	ZFP3	HALLMARK_HEME_METABOLISM
1016	-0.354625	0	0	0	6.50529e-05	MTA1	HALLMARK_HEME_METABOLISM
1017	-0.354974	0	0	0	6.45669e-05	POLR2K	HALLMARK_HEME_METABOLISM
1018	-0.355323	0	0	0	6.42962e-05	LGALS2	HALLMARK_HEME_METABOLISM
1019	-0.355672	0	0	0	6.36496e-05	PCNX3	HALLMARK_HEME_METABOLISM
1020	-0.356021	0	0	0	6.35043e-05	DVL1	HALLMARK_HEME_METABOLISM
1021	-0.35637	0	0	0	6.34305e-05	FRY	HALLMARK_HEME_METABOLISM
1022	-0.356719	0	0	0	6.2692e-05	LARP7	HALLMARK_HEME_METABOLISM
1023	-0.357068	0	0	0	6.26784e-05	SEMA6C	HALLMARK_HEME_METABOLISM
1024	-0.357417	0	0	0	6.25298e-05	ZNF664	HALLMARK_HEME_METABOLISM
1025	-0.357766	0	0	0	6.24054e-05	NEURL1	HALLMARK_HEME_METABOLISM
1026	-0.358115	0	0	0	6.21734e-05	DGKQ	HALLMARK_HEME_METABOLISM
1027	-0.358464	0	0	0	6.19208e-05	MT-ATP8	HALLMARK_HEME_METABOLISM
1028	-0.358813	0	0	0	6.14373e-05	CNNM3	HALLMARK_HEME_METABOLISM
1029	-0.359162	0	0	0	6.11634e-05	SLC12A2	HALLMARK_HEME_METABOLISM
1030	-0.359511	0	0	0	6.09778e-05	SLC12A7	HALLMARK_HEME_METABOLISM
1031	-0.35986	0	0	0	6.03947e-05	ATXN1L	HALLMARK_HEME_METABOLISM
1032	-0.360209	0	0	0	6.02699e-05	COMMD6	HALLMARK_HEME_METABOLISM
1033	-0.360558	0	0	0	6.0144e-05	ZZEF1	HALLMARK_HEME_METABOLISM
1034	-0.360908	0	0	0	5.97072e-05	KCTD7	HALLMARK_HEME_METABOLISM
1035	-0.361257	0	0	0	5.9232e-05	RHOBTB2	HALLMARK_HEME_METABOLISM
1036	-0.361606	0	0	0	5.9202e-05	ANKMY1	HALLMARK_HEME_METABOLISM
1037	-0.361955	0	0	0	5.81719e-05	HIC1	HALLMARK_HEME_METABOLISM
1038	-0.362304	0	0	0	5.80658e-05	FZD6	HALLMARK_HEME_METABOLISM
1039	-0.362653	0	0	0	5.79583e-05	CLIC3	HALLMARK_HEME_METABOLISM
1040	-0.363002	0	0	0	5.79346e-05	DLST	HALLMARK_HEME_METABOLISM
1041	-0.363351	0	0	0	5.7717e-05	PLEKHM2	HALLMARK_HEME_METABOLISM
1042	-0.3637	0	0	0	5.76616e-05	CLASP1	HALLMARK_HEME_METABOLISM
1043	-0.364049	0	0	0	5.72207e-05	SELENON	HALLMARK_HEME_METABOLISM
1044	-0.364398	0	0	0	5.71587e-05	PPP1R17	HALLMARK_HEME_METABOLISM
1045	-0.364747	0	0	0	5.65747e-05	U2AF1	HALLMARK_HEME_METABOLISM
1046	-0.365096	0	0	0	5.64076e-05	SVIP	HALLMARK_HEME_METABOLISM
1047	-0.365445	0	0	0	5.63877e-05	LTBP3	HALLMARK_HEME_METABOLISM
1048	-0.365794	0	0	0	5.63784e-05	DGKD	HALLMARK_HEME_METABOLISM
1049	-0.366143	0	0	0	5.59172e-05	TSPAN18	HALLMARK_HEME_METABOLISM
1050	-0.366492	0	0	0	5.58582e-05	VAV2	HALLMARK_HEME_METABOLISM
1051	-0.366841	0	0	0	5.56703e-05	CAAP1	HALLMARK_HEME_METABOLISM
1052	-0.36719	0	0	0	5.55046e-05	AFDN	HALLMARK_HEME_METABOLISM
1053	-0.367539	0	0	0	5.51967e-05	KLF16	HALLMARK_HEME_METABOLISM
1054	-0.367888	0	0	0	5.51499e-05	CTSW	HALLMARK_HEME_METABOLISM
1055	-0.368237	0	0	0	5.50616e-05	PTPRM	HALLMARK_HEME_METABOLISM
1056	-0.368586	0	0	0	5.4904e-05	SLAIN1	HALLMARK_HEME_METABOLISM
1057	-0.368935	0	0	0	5.48867e-05	CYP2S1	HALLMARK_HEME_METABOLISM
1058	-0.369284	0	0	0	5.47782e-05	MEGF8	HALLMARK_HEME_METABOLISM
1059	-0.369634	0	0	0	5.42689e-05	ZNF786	HALLMARK_HEME_METABOLISM
1060	-0.369983	0	0	0	5.41788e-05	GATS	HALLMARK_HEME_METABOLISM
1061	-0.370332	0	0	0	5.37915e-05	NEO1	HALLMARK_HEME_METABOLISM
1062	-0.370681	0	0	0	5.35073e-05	HEG1	HALLMARK_HEME_METABOLISM
1063	-0.37103	0	0	0	5.3301e-05	AL592183.1	HALLMARK_HEME_METABOLISM
1064	-0.371379	0	0	0	5.32848e-05	IFNG	HALLMARK_HEME_METABOLISM
1065	-0.371728	0	0	0	5.32119e-05	PRPF19	HALLMARK_HEME_METABOLISM
1066	-0.372077	0	0	0	5.31311e-05	RNF207	HALLMARK_HEME_METABOLISM
1067	-0.372426	0	0	0	5.26848e-05	ZNF208	HALLMARK_HEME_METABOLISM
1068	-0.372775	0	0	0	5.21187e-05	C19orf71	HALLMARK_HEME_METABOLISM
1069	-0.373124	0	0	0	5.2112e-05	KBTBD3	HALLMARK_HEME_METABOLISM
1070	-0.373473	0	0	0	5.19723e-05	PLCL1	HALLMARK_HEME_METABOLISM
1071	-0.373822	0	0	0	5.16009e-05	ISM1	HALLMARK_HEME_METABOLISM
1072	-0.374171	0	0	0	5.13885e-05	EML3	HALLMARK_HEME_METABOLISM
1073	-0.37452	0	0	0	5.11405e-05	HSPE1	HALLMARK_HEME_METABOLISM
1074	-0.374869	0	0	0	5.06587e-05	EPG5	HALLMARK_HEME_METABOLISM
1075	-0.375218	0	0	0	5.05455e-05	SRGAP3	HALLMARK_HEME_METABOLISM
1076	-0.375567	0	0	0	4.99111e-05	TANC2	HALLMARK_HEME_METABOLISM
1077	-0.375916	0	0	0	4.97321e-05	CUL3	HALLMARK_HEME_METABOLISM
1078	-0.376265	0	0	0	4.97209e-05	CABLES2	HALLMARK_HEME_METABOLISM
1079	-0.376614	0	0	0	4.93497e-05	SEC61G	HALLMARK_HEME_METABOLISM
1080	-0.376963	0	0	0	4.92132e-05	PATL2	HALLMARK_HEME_METABOLISM
1081	-0.377312	0	0	0	4.89349e-05	CCDC58	HALLMARK_HEME_METABOLISM
1082	-0.377661	0	0	0	4.88686e-05	GBF1	HALLMARK_HEME_METABOLISM
1083	-0.37801	0	0	0	4.86821e-05	RNF169	HALLMARK_HEME_METABOLISM
1084	-0.37836	0	0	0	4.8218e-05	ERC1	HALLMARK_HEME_METABOLISM
1085	-0.378709	0	0	0	4.76001e-05	SYMPK	HALLMARK_HEME_METABOLISM
1086	-0.379058	0	0	0	4.75219e-05	ANKRD18A	HALLMARK_HEME_METABOLISM
1087	-0.379407	0	0	0	4.74963e-05	PCNP	HALLMARK_HEME_METABOLISM
1088	-0.379756	0	0	0	4.69362e-05	LAX1	HALLMARK_HEME_METABOLISM
1089	-0.380105	0	0	0	4.66677e-05	FBXO11	HALLMARK_HEME_METABOLISM
1090	-0.380454	0	0	0	4.65359e-05	SGSM1	HALLMARK_HEME_METABOLISM
1091	-0.380803	0	0	0	4.64415e-05	STK35	HALLMARK_HEME_METABOLISM
1092	-0.381152	0	0	0	4.54974e-05	MTHFD1L	HALLMARK_HEME_METABOLISM
1093	-0.381501	0	0	0	4.54362e-05	TPT1	HALLMARK_HEME_METABOLISM
1094	-0.38185	0	0	0	4.50399e-05	PLXNA4	HALLMARK_HEME_METABOLISM
1095	-0.382199	0	0	0	4.47615e-05	MCF2L	HALLMARK_HEME_METABOLISM
1096	-0.382548	0	0	0	4.46251e-05	PPFIA4	HALLMARK_HEME_METABOLISM
1097	-0.382897	0	0	0	4.45057e-05	LRFN3	HALLMARK_HEME_METABOLISM
1098	-0.383246	0	0	0	4.41977e-05	PCDH1	HALLMARK_HEME_METABOLISM
1099	-0.383595	0	0	0	4.39835e-05	ADCY3	HALLMARK_HEME_METABOLISM
1100	-0.383944	0	0	0	4.34537e-05	CACNA1H	HALLMARK_HEME_METABOLISM
1101	-0.384293	0	0	0	4.31468e-05	CTBP1	HALLMARK_HEME_METABOLISM
1102	-0.384642	0	0	0	4.22665e-05	B3GAT1	HALLMARK_HEME_METABOLISM
1103	-0.384991	0	0	0	4.14806e-05	OLFM2	HALLMARK_HEME_METABOLISM
1104	-0.38534	0	0	0	4.14508e-05	OTUD7A	HALLMARK_HEME_METABOLISM
1105	-0.385689	0	0	0	4.08773e-05	POMC	HALLMARK_HEME_METABOLISM
1106	-0.386038	0	0	0	4.08227e-05	FAM19A1	HALLMARK_HEME_METABOLISM
1107	-0.386387	0	0	0	4.05778e-05	NPEPL1	HALLMARK_HEME_METABOLISM
1108	-0.386372	1	-0.0482724	0.0482724	4.04084e-05	CDR2	HALLMARK_HEME_METABOLISM
1109	-0.386721	0	0	0	4.01192e-05	FBXO33	HALLMARK_HEME_METABOLISM
1110	-0.38707	0	0	0	3.96186e-05	JUP	HALLMARK_HEME_METABOLISM
1111	-0.387419	0	0	0	3.94144e-05	AC099489.1	HALLMARK_HEME_METABOLISM
1112	-0.387768	0	0	0	3.94015e-05	CROCC	HALLMARK_HEME_METABOLISM
1113	-0.388117	0	0	0	3.90063e-05	RGMB	HALLMARK_HEME_METABOLISM
1114	-0.388466	0	0	0	3.8793e-05	FAM53B	HALLMARK_HEME_METABOLISM
1115	-0.388815	0	0	0	3.8756e-05	CLECL1	HALLMARK_HEME_METABOLISM
1116	-0.389164	0	0	0	3.85986e-05	DDIT4	HALLMARK_HEME_METABOLISM
1117	-0.389513	0	0	0	3.84596e-05	ZNF683	HALLMARK_HEME_METABOLISM
1118	-0.389862	0	0	0	3.75837e-05	PTPRS	HALLMARK_HEME_METABOLISM
1119	-0.390211	0	0	0	3.75824e-05	DOT1L	HALLMARK_HEME_METABOLISM
1120	-0.39056	0	0	0	3.72854e-05	ACTR6	HALLMARK_HEME_METABOLISM
1121	-0.390909	0	0	0	3.66701e-05	SFR1	HALLMARK_HEME_METABOLISM
1122	-0.391258	0	0	0	3.66416e-05	THNSL2	HALLMARK_HEME_METABOLISM
1123	-0.391607	0	0	0	3.54101e-05	WDTC1	HALLMARK_HEME_METABOLISM
1124	-0.391956	0	0	0	3.53864e-05	SH3BP4	HALLMARK_HEME_METABOLISM
1125	-0.392305	0	0	0	3.50743e-05	ARRDC2	HALLMARK_HEME_METABOLISM
1126	-0.392655	0	0	0	3.44124e-05	ATP2B4	HALLMARK_HEME_METABOLISM
1127	-0.393004	0	0	0	3.43043e-05	MS4A2	HALLMARK_HEME_METABOLISM
1128	-0.393353	0	0	0	3.3954e-05	RGS9	HALLMARK_HEME_METABOLISM
1129	-0.393702	0	0	0	3.3768e-05	SUB1	HALLMARK_HEME_METABOLISM
1130	-0.394051	0	0	0	3.36034e-05	NFKB1	HALLMARK_HEME_METABOLISM
1131	-0.3944	0	0	0	3.35729e-05	KSR1	HALLMARK_HEME_METABOLISM
1132	-0.394749	0	0	0	3.33779e-05	CST7	HALLMARK_HEME_METABOLISM
1133	-0.395098	0	0	0	3.32102e-05	MBD6	HALLMARK_HEME_METABOLISM
1134	-0.395447	0	0	0	3.25112e-05	CMTM8	HALLMARK_HEME_METABOLISM
1135	-0.395796	0	0	0	3.2359e-05	PAPLN	HALLMARK_HEME_METABOLISM
1136	-0.396145	0	0	0	3.15557e-05	GRHL1	HALLMARK_HEME_METABOLISM
1137	-0.396494	0	0	0	3.15248e-05	TMA7	HALLMARK_HEME_METABOLISM
1138	-0.396843	0	0	0	3.10698e-05	TRAPPC10	HALLMARK_HEME_METABOLISM
1139	-0.397192	0	0	0	3.06867e-05	SLC15A4	HALLMARK_HEME_METABOLISM
1140	-0.397541	0	0	0	3.06386e-05	SLC25A28	HALLMARK_HEME_METABOLISM
1141	-0.39789	0	0	0	3.06333e-05	LYAR	HALLMARK_HEME_METABOLISM
1142	-0.398239	0	0	0	3.00927e-05	PEA15	HALLMARK_HEME_METABOLISM
1143	-0.398588	0	0	0	3.0068e-05	EDA	HALLMARK_HEME_METABOLISM
1144	-0.398937	0	0	0	2.9882e-05	ARFGEF2	HALLMARK_HEME_METABOLISM
1145	-0.399286	0	0	0	2.96451e-05	PBX2	HALLMARK_HEME_METABOLISM
1146	-0.399635	0	0	0	2.89396e-05	C11orf58	HALLMARK_HEME_METABOLISM
1147	-0.399984	0	0	0	2.88233e-05	KCNH3	HALLMARK_HEME_METABOLISM
1148	-0.400333	0	0	0	2.85392e-05	USP31	HALLMARK_HEME_METABOLISM
1149	-0.400682	0	0	0	2.83075e-05	KIF19	HALLMARK_HEME_METABOLISM
1150	-0.401031	0	0	0	2.79745e-05	PLEKHF1	HALLMARK_HEME_METABOLISM
1151	-0.401381	0	0	0	2.79491e-05	UVSSA	HALLMARK_HEME_METABOLISM
1152	-0.40173	0	0	0	2.74045e-05	IPO7	HALLMARK_HEME_METABOLISM
1153	-0.402079	0	0	0	2.6818e-05	COL6A3	HALLMARK_HEME_METABOLISM
1154	-0.402428	0	0	0	2.60887e-05	NLRP2	HALLMARK_HEME_METABOLISM
1155	-0.402777	0	0	0	2.60154e-05	CHRNA2	HALLMARK_HEME_METABOLISM
1156	-0.403126	0	0	0	2.58449e-05	C11orf84	HALLMARK_HEME_METABOLISM
1157	-0.403475	0	0	0	2.56567e-05	TNFRSF12A	HALLMARK_HEME_METABOLISM
1158	-0.403824	0	0	0	2.5207e-05	SGSM2	HALLMARK_HEME_METABOLISM
1159	-0.404173	0	0	0	2.47365e-05	SMAD3	HALLMARK_HEME_METABOLISM
1160	-0.404522	0	0	0	2.45536e-05	ST8SIA6	HALLMARK_HEME_METABOLISM
1161	-0.404871	0	0	0	2.35823e-05	ABCD1	HALLMARK_HEME_METABOLISM
1162	-0.40522	0	0	0	2.33453e-05	MT-ND3	HALLMARK_HEME_METABOLISM
1163	-0.405569	0	0	0	2.25112e-05	NCR3LG1	HALLMARK_HEME_METABOLISM
1164	-0.405918	0	0	0	2.23976e-05	EEF1E1	HALLMARK_HEME_METABOLISM
1165	-0.406267	0	0	0	2.21468e-05	KIR2DL4	HALLMARK_HEME_METABOLISM
1166	-0.406616	0	0	0	2.21331e-05	ZBTB6	HALLMARK_HEME_METABOLISM
1167	-0.406965	0	0	0	2.17674e-05	C15orf39	HALLMARK_HEME_METABOLISM
1168	-0.407314	0	0	0	2.16578e-05	LAMC1	HALLMARK_HEME_METABOLISM
1169	-0.407663	0	0	0	2.1601e-05	CDK13	HALLMARK_HEME_METABOLISM
1170	-0.408012	0	0	0	2.15946e-05	HABP4	HALLMARK_HEME_METABOLISM
1171	-0.408361	0	0	0	2.15329e-05	CD6	HALLMARK_HEME_METABOLISM
1172	-0.40871	0	0	0	2.12619e-05	SEMA4D	HALLMARK_HEME_METABOLISM
1173	-0.409059	0	0	0	2.11784e-05	SLC12A4	HALLMARK_HEME_METABOLISM
1174	-0.409408	0	0	0	2.10894e-05	HIST1H2BH	HALLMARK_HEME_METABOLISM
1175	-0.409757	0	0	0	2.10751e-05	KLF10	HALLMARK_HEME_METABOLISM
1176	-0.410107	0	0	0	2.09824e-05	BICRAL	HALLMARK_HEME_METABOLISM
1177	-0.410456	0	0	0	2.09563e-05	LRP8	HALLMARK_HEME_METABOLISM
1178	-0.410805	0	0	0	2.09467e-05	SERPINE2	HALLMARK_HEME_METABOLISM
1179	-0.411154	0	0	0	2.09355e-05	DDHD1	HALLMARK_HEME_METABOLISM
1180	-0.411503	0	0	0	2.02519e-05	HIST1H1D	HALLMARK_HEME_METABOLISM
1181	-0.411852	0	0	0	1.98024e-05	BRPF3	HALLMARK_HEME_METABOLISM
1182	-0.412201	0	0	0	1.94379e-05	HECTD4	HALLMARK_HEME_METABOLISM
1183	-0.41255	0	0	0	1.93279e-05	GRB14	HALLMARK_HEME_METABOLISM
1184	-0.412899	0	0	0	1.91797e-05	HOXB2	HALLMARK_HEME_METABOLISM
1185	-0.413248	0	0	0	1.886e-05	MYOM2	HALLMARK_HEME_METABOLISM
1186	-0.413597	0	0	0	1.8843e-05	EMP1	HALLMARK_HEME_METABOLISM
1187	-0.413946	0	0	0	1.85034e-05	CHKA	HALLMARK_HEME_METABOLISM
1188	-0.414295	0	0	0	1.80372e-05	MAFK	HALLMARK_HEME_METABOLISM
1189	-0.414644	0	0	0	1.79498e-05	IGSF9B	HALLMARK_HEME_METABOLISM
1190	-0.414993	0	0	0	1.7939e-05	INTS1	HALLMARK_HEME_METABOLISM
1191	-0.415342	0	0	0	1.78677e-05	CXCR3	HALLMARK_HEME_METABOLISM
1192	-0.415691	0	0	0	1.78269e-05	MAGI3	HALLMARK_HEME_METABOLISM
1193	-0.41604	0	0	0	1.76168e-05	ZNF316	HALLMARK_HEME_METABOLISM
1194	-0.416389	0	0	0	1.75734e-05	SORL1	HALLMARK_HEME_METABOLISM
1195	-0.416738	0	0	0	1.74652e-05	BIRC5	HALLMARK_HEME_METABOLISM
1196	-0.417087	0	0	0	1.73941e-05	SMIM13	HALLMARK_HEME_METABOLISM
1197	-0.417436	0	0	0	1.73903e-05	HGD	HALLMARK_HEME_METABOLISM
1198	-0.417785	0	0	0	1.73031e-05	PURA	HALLMARK_HEME_METABOLISM
1199	-0.418134	0	0	0	1.68906e-05	FP565260.1	HALLMARK_HEME_METABOLISM
1200	-0.418483	0	0	0	1.68627e-05	RNFT1	HALLMARK_HEME_METABOLISM
1201	-0.418833	0	0	0	1.68124e-05	ZBTB4	HALLMARK_HEME_METABOLISM
1202	-0.419182	0	0	0	1.61733e-05	MAP1B	HALLMARK_HEME_METABOLISM
1203	-0.419531	0	0	0	1.61504e-05	CLN6	HALLMARK_HEME_METABOLISM
1204	-0.41988	0	0	0	1.52888e-05	ST6GALNAC1	HALLMARK_HEME_METABOLISM
1205	-0.420229	0	0	0	1.45662e-05	MAP3K10	HALLMARK_HEME_METABOLISM
1206	-0.420578	0	0	0	1.45215e-05	F8A1	HALLMARK_HEME_METABOLISM
1207	-0.420927	0	0	0	1.44035e-05	ABCG1	HALLMARK_HEME_METABOLISM
1208	-0.421276	0	0	0	1.43853e-05	TMEM121	HALLMARK_HEME_METABOLISM
1209	-0.421625	0	0	0	1.42951e-05	FSTL1	HALLMARK_HEME_METABOLISM
1210	-0.421974	0	0	0	1.38136e-05	MICALL1	HALLMARK_HEME_METABOLISM
1211	-0.422323	0	0	0	1.37407e-05	RGP1	HALLMARK_HEME_METABOLISM
1212	-0.422672	0	0	0	1.35897e-05	TMEM201	HALLMARK_HEME_METABOLISM
1213	-0.423021	0	0	0	1.35168e-05	ATP5I	HALLMARK_HEME_METABOLISM
1214	-0.42337	0	0	0	1.34627e-05	VWDE	HALLMARK_HEME_METABOLISM
1215	-0.423719	0	0	0	1.32702e-05	SLC12A9	HALLMARK_HEME_METABOLISM
1216	-0.424068	0	0	0	1.25561e-05	ZNF787	HALLMARK_HEME_METABOLISM
1217	-0.424417	0	0	0	1.25294e-05	NRBP2	HALLMARK_HEME_METABOLISM
1218	-0.424766	0	0	0	1.24788e-05	CLSTN1	HALLMARK_HEME_METABOLISM
1219	-0.425115	0	0	0	1.21734e-05	TYSND1	HALLMARK_HEME_METABOLISM
1220	-0.425464	0	0	0	1.21702e-05	ZFYVE28	HALLMARK_HEME_METABOLISM
1221	-0.425813	0	0	0	1.19618e-05	SDHAF3	HALLMARK_HEME_METABOLISM
1222	-0.426162	0	0	0	1.13623e-05	MT-CO1	HALLMARK_HEME_METABOLISM
1223	-0.426511	0	0	0	1.11747e-05	MAPKAPK2	HALLMARK_HEME_METABOLISM
1224	-0.42686	0	0	0	1.09911e-05	MYO18A	HALLMARK_HEME_METABOLISM
1225	-0.427209	0	0	0	1.09322e-05	CBFA2T2	HALLMARK_HEME_METABOLISM
1226	-0.427559	0	0	0	1.08395e-05	ANKRD54	HALLMARK_HEME_METABOLISM
1227	-0.427908	0	0	0	1.02057e-05	TOP2B	HALLMARK_HEME_METABOLISM
1228	-0.428257	0	0	0	1.01312e-05	TOP2A	HALLMARK_HEME_METABOLISM
1229	-0.428606	0	0	0	1.013e-05	PLIN4	HALLMARK_HEME_METABOLISM
1230	-0.428955	0	0	0	9.99705e-06	CLUH	HALLMARK_HEME_METABOLISM
1231	-0.429304	0	0	0	9.80705e-06	TPCN1	HALLMARK_HEME_METABOLISM
1232	-0.429653	0	0	0	9.8012e-06	FAM69B	HALLMARK_HEME_METABOLISM
1233	-0.430002	0	0	0	9.75609e-06	LTBP4	HALLMARK_HEME_METABOLISM
1234	-0.430351	0	0	0	9.52595e-06	RASGEF1B	HALLMARK_HEME_METABOLISM
1235	-0.4307	0	0	0	9.38316e-06	TRAM1	HALLMARK_HEME_METABOLISM
1236	-0.431049	0	0	0	9.19166e-06	INPP5E	HALLMARK_HEME_METABOLISM
1237	-0.431398	0	0	0	8.9306e-06	PCNX1	HALLMARK_HEME_METABOLISM
1238	-0.431747	0	0	0	8.7947e-06	PPP1R3F	HALLMARK_HEME_METABOLISM
1239	-0.432096	0	0	0	8.67786e-06	ZFP36L1	HALLMARK_HEME_METABOLISM
1240	-0.432445	0	0	0	8.43022e-06	IER5L	HALLMARK_HEME_METABOLISM
1241	-0.432794	0	0	0	8.18121e-06	KIAA1257	HALLMARK_HEME_METABOLISM
1242	-0.433143	0	0	0	8.07278e-06	FMNL1	HALLMARK_HEME_METABOLISM
1243	-0.433492	0	0	0	8.07261e-06	KY	HALLMARK_HEME_METABOLISM
1244	-0.433841	0	0	0	7.87475e-06	PACS2	HALLMARK_HEME_METABOLISM
1245	-0.43419	0	0	0	7.19275e-06	GAREM2	HALLMARK_HEME_METABOLISM
1246	-0.434539	0	0	0	7.13457e-06	ABHD15	HALLMARK_HEME_METABOLISM
1247	-0.434888	0	0	0	6.50109e-06	CHPF	HALLMARK_HEME_METABOLISM
1248	-0.435237	0	0	0	6.25952e-06	SAMD10	HALLMARK_HEME_METABOLISM
1249	-0.435586	0	0	0	6.08685e-06	TRANK1	HALLMARK_HEME_METABOLISM
1250	-0.435935	0	0	0	5.82564e-06	SPEN	HALLMARK_HEME_METABOLISM
1251	-0.436285	0	0	0	5.6517e-06	U2AF1L5	HALLMARK_HEME_METABOLISM
1252	-0.436634	0	0	0	5.49339e-06	MYEOV	HALLMARK_HEME_METABOLISM
1253	-0.436983	0	0	0	5.38262e-06	RASGRP1	HALLMARK_HEME_METABOLISM
1254	-0.437332	0	0	0	5.21463e-06	WNT10A	HALLMARK_HEME_METABOLISM
1255	-0.437681	0	0	0	4.96752e-06	ZNF607	HALLMARK_HEME_METABOLISM
1256	-0.43803	0	0	0	4.89596e-06	MT-ND1	HALLMARK_HEME_METABOLISM
1257	-0.438379	0	0	0	4.84082e-06	PWP2	HALLMARK_HEME_METABOLISM
1258	-0.438728	0	0	0	4.82406e-06	RPS6KA2	HALLMARK_HEME_METABOLISM
1259	-0.439077	0	0	0	4.75375e-06	NOTCH2	HALLMARK_HEME_METABOLISM
1260	-0.439426	0	0	0	4.58049e-06	PNPLA6	HALLMARK_HEME_METABOLISM
1261	-0.439775	0	0	0	4.47583e-06	SRP19	HALLMARK_HEME_METABOLISM
1262	-0.440124	0	0	0	3.88258e-06	DGKH	HALLMARK_HEME_METABOLISM
1263	-0.440473	0	0	0	3.83036e-06	ZNF837	HALLMARK_HEME_METABOLISM
1264	-0.440822	0	0	0	3.8196e-06	CD160	HALLMARK_HEME_METABOLISM
1265	-0.441171	0	0	0	3.73455e-06	AP1S1	HALLMARK_HEME_METABOLISM
1266	-0.44152	0	0	0	3.41591e-06	GPR153	HALLMARK_HEME_METABOLISM
1267	-0.441869	0	0	0	2.8737e-06	MKNK2	HALLMARK_HEME_METABOLISM
1268	-0.442218	0	0	0	2.82746e-06	SBF1	HALLMARK_HEME_METABOLISM
1269	-0.442567	0	0	0	2.70948e-06	EPHB1	HALLMARK_HEME_METABOLISM
1270	-0.442916	0	0	0	2.61655e-06	RALGAPB	HALLMARK_HEME_METABOLISM
1271	-0.443265	0	0	0	2.24211e-06	ARPIN	HALLMARK_HEME_METABOLISM
1272	-0.443614	0	0	0	2.07312e-06	MEOX1	HALLMARK_HEME_METABOLISM
1273	-0.443963	0	0	0	1.21859e-06	KLF11	HALLMARK_HEME_METABOLISM
1274	-0.444312	0	0	0	1.13494e-06	TREML2	HALLMARK_HEME_METABOLISM
1275	-0.444661	0	0	0	7.87226e-07	MDGA1	HALLMARK_HEME_METABOLISM
1276	-0.445011	0	0	0	7.58353e-07	SSBP3	HALLMARK_HEME_METABOLISM
1277	-0.44536	0	0	0	7.29345e-07	NADK2	HALLMARK_HEME_METABOLISM
1278	-0.445709	0	0	0	5.13254e-07	CSRNP1	HALLMARK_HEME_METABOLISM
1279	-0.446058	0	0	0	5.42581e-08	SMIM26	HALLMARK_HEME_METABOLISM
1280	-0.446407	0	0	0	5.26092e-08	WDR86	HALLMARK_HEME_METABOLISM
1281	-0.446756	0	0	0	-2.69076e-08	CANT1	HALLMARK_HEME_METABOLISM
1282	-0.447105	0	0	0	-9.34139e-08	OLFM1	HALLMARK_HEME_METABOLISM
1283	-0.447454	0	0	0	-1.92773e-07	FLT4	HALLMARK_HEME_METABOLISM
1284	-0.447803	0	0	0	-5.227e-07	C1D	HALLMARK_HEME_METABOLISM
1285	-0.448152	0	0	0	-1.00247e-06	TPRKB	HALLMARK_HEME_METABOLISM
1286	-0.448501	0	0	0	-1.1752e-06	NOTCH1	HALLMARK_HEME_METABOLISM
1287	-0.44885	0	0	0	-1.20617e-06	ZNF385D	HALLMARK_HEME_METABOLISM
1288	-0.449199	0	0	0	-1.54742e-06	ENKUR	HALLMARK_HEME_METABOLISM
1289	-0.449548	0	0	0	-1.82613e-06	PRSS21	HALLMARK_HEME_METABOLISM
1290	-0.449897	0	0	0	-2.32622e-06	DNAJC21	HALLMARK_HEME_METABOLISM
1291	-0.450246	0	0	0	-2.60656e-06	NLRC5	HALLMARK_HEME_METABOLISM
1292	-0.450595	0	0	0	-2.63392e-06	HIRA	HALLMARK_HEME_METABOLISM
1293	-0.450944	0	0	0	-2.77268e-06	TCFL5	HALLMARK_HEME_METABOLISM
1294	-0.451293	0	0	0	-3.14828e-06	MEX3C	HALLMARK_HEME_METABOLISM
1295	-0.451642	0	0	0	-3.21526e-06	AC092821.1	HALLMARK_HEME_METABOLISM
1296	-0.451991	0	0	0	-3.32437e-06	ZNF772	HALLMARK_HEME_METABOLISM
1297	-0.45234	0	0	0	-3.37178e-06	SREBF1	HALLMARK_HEME_METABOLISM
1298	-0.452689	0	0	0	-3.59223e-06	DGKZ	HALLMARK_HEME_METABOLISM
1299	-0.453038	0	0	0	-3.77992e-06	DNAH17	HALLMARK_HEME_METABOLISM
1300	-0.453387	0	0	0	-3.85825e-06	CAPN15	HALLMARK_HEME_METABOLISM
1301	-0.453737	0	0	0	-4.27142e-06	CCL5	HALLMARK_HEME_METABOLISM
1302	-0.454086	0	0	0	-4.70339e-06	MYO9B	HALLMARK_HEME_METABOLISM
1303	-0.454435	0	0	0	-4.99157e-06	TGFB1	HALLMARK_HEME_METABOLISM
1304	-0.454784	0	0	0	-5.03553e-06	AMN	HALLMARK_HEME_METABOLISM
1305	-0.455133	0	0	0	-5.32155e-06	NSUN7	HALLMARK_HEME_METABOLISM
1306	-0.455482	0	0	0	-5.79773e-06	TCF3	HALLMARK_HEME_METABOLISM
1307	-0.455831	0	0	0	-6.00002e-06	ZNF234	HALLMARK_HEME_METABOLISM
1308	-0.45618	0	0	0	-6.25585e-06	CHMP2B	HALLMARK_HEME_METABOLISM
1309	-0.456529	0	0	0	-6.26189e-06	RANBP9	HALLMARK_HEME_METABOLISM
1310	-0.456878	0	0	0	-7.1373e-06	KIAA1671	HALLMARK_HEME_METABOLISM
1311	-0.457227	0	0	0	-8.00547e-06	SF3B6	HALLMARK_HEME_METABOLISM
1312	-0.457576	0	0	0	-8.06662e-06	PSD4	HALLMARK_HEME_METABOLISM
1313	-0.457925	0	0	0	-8.21634e-06	RAD54L2	HALLMARK_HEME_METABOLISM
1314	-0.458274	0	0	0	-8.43313e-06	HOPX	HALLMARK_HEME_METABOLISM
1315	-0.458623	0	0	0	-8.84017e-06	ZDHHC1	HALLMARK_HEME_METABOLISM
1316	-0.458972	0	0	0	-8.97543e-06	FGD2	HALLMARK_HEME_METABOLISM
1317	-0.459321	0	0	0	-9.14582e-06	P2RY14	HALLMARK_HEME_METABOLISM
1318	-0.45967	0	0	0	-9.44515e-06	HLA-G	HALLMARK_HEME_METABOLISM
1319	-0.460019	0	0	0	-9.4906e-06	TMSB10	HALLMARK_HEME_METABOLISM
1320	-0.460368	0	0	0	-9.85488e-06	MYO1B	HALLMARK_HEME_METABOLISM
1321	-0.460717	0	0	0	-9.94108e-06	TMEM255A	HALLMARK_HEME_METABOLISM
1322	-0.461066	0	0	0	-1.01412e-05	TRAK1	HALLMARK_HEME_METABOLISM
1323	-0.461415	0	0	0	-1.03168e-05	SPDYC	HALLMARK_HEME_METABOLISM
1324	-0.461764	0	0	0	-1.03868e-05	AKT1	HALLMARK_HEME_METABOLISM
1325	-0.462113	0	0	0	-1.10403e-05	ZMIZ1	HALLMARK_HEME_METABOLISM
1326	-0.462463	0	0	0	-1.15361e-05	FCRL6	HALLMARK_HEME_METABOLISM
1327	-0.462812	0	0	0	-1.15984e-05	UHRF1BP1	HALLMARK_HEME_METABOLISM
1328	-0.463161	0	0	0	-1.16971e-05	PKN1	HALLMARK_HEME_METABOLISM
1329	-0.46351	0	0	0	-1.20966e-05	ZCCHC10	HALLMARK_HEME_METABOLISM
1330	-0.463859	0	0	0	-1.21787e-05	HS6ST1	HALLMARK_HEME_METABOLISM
1331	-0.464208	0	0	0	-1.22343e-05	EFEMP2	HALLMARK_HEME_METABOLISM
1332	-0.464557	0	0	0	-1.25653e-05	RYR1	HALLMARK_HEME_METABOLISM
1333	-0.464906	0	0	0	-1.31408e-05	AC024940.1	HALLMARK_HEME_METABOLISM
1334	-0.465255	0	0	0	-1.32142e-05	SNAPC1	HALLMARK_HEME_METABOLISM
1335	-0.465604	0	0	0	-1.3868e-05	SMCR8	HALLMARK_HEME_METABOLISM
1336	-0.465953	0	0	0	-1.39991e-05	EMD	HALLMARK_HEME_METABOLISM
1337	-0.466302	0	0	0	-1.42497e-05	PER2	HALLMARK_HEME_METABOLISM
1338	-0.466651	0	0	0	-1.45677e-05	CCR4	HALLMARK_HEME_METABOLISM
1339	-0.467	0	0	0	-1.46185e-05	CDHR2	HALLMARK_HEME_METABOLISM
1340	-0.467349	0	0	0	-1.46977e-05	MTMR1	HALLMARK_HEME_METABOLISM
1341	-0.467698	0	0	0	-1.49892e-05	UBR3	HALLMARK_HEME_METABOLISM
1342	-0.468047	0	0	0	-1.51158e-05	SCARF2	HALLMARK_HEME_METABOLISM
1343	-0.468396	0	0	0	-1.51249e-05	PPP2R3B	HALLMARK_HEME_METABOLISM
1344	-0.468745	0	0	0	-1.51812e-05	CD8A	HALLMARK_HEME_METABOLISM
1345	-0.469094	0	0	0	-1.55379e-05	NRIP1	HALLMARK_HEME_METABOLISM
1346	-0.469443	0	0	0	-1.58194e-05	TNNC2	HALLMARK_HEME_METABOLISM
1347	-0.469792	0	0	0	-1.5923e-05	ARHGAP35	HALLMARK_HEME_METABOLISM
1348	-0.470141	0	0	0	-1.60342e-05	RYK	HALLMARK_HEME_METABOLISM
1349	-0.47049	0	0	0	-1.61018e-05	ADCY4	HALLMARK_HEME_METABOLISM
1350	-0.470839	0	0	0	-1.62396e-05	PEX6	HALLMARK_HEME_METABOLISM
1351	-0.471189	0	0	0	-1.63522e-05	CDC42EP1	HALLMARK_HEME_METABOLISM
1352	-0.471538	0	0	0	-1.65367e-05	DSP	HALLMARK_HEME_METABOLISM
1353	-0.471887	0	0	0	-1.67981e-05	METRN	HALLMARK_HEME_METABOLISM
1354	-0.472236	0	0	0	-1.72165e-05	NEU3	HALLMARK_HEME_METABOLISM
1355	-0.472585	0	0	0	-1.75119e-05	LDB1	HALLMARK_HEME_METABOLISM
1356	-0.472934	0	0	0	-1.7522e-05	PLXNA2	HALLMARK_HEME_METABOLISM
1357	-0.473283	0	0	0	-1.75499e-05	AREG	HALLMARK_HEME_METABOLISM
1358	-0.473632	0	0	0	-1.7555e-05	LAMB2	HALLMARK_HEME_METABOLISM
1359	-0.473981	0	0	0	-1.756e-05	PRSS57	HALLMARK_HEME_METABOLISM
1360	-0.47433	0	0	0	-1.79197e-05	FAM222A	HALLMARK_HEME_METABOLISM
1361	-0.474679	0	0	0	-1.80521e-05	ZNF816	HALLMARK_HEME_METABOLISM
1362	-0.475028	0	0	0	-1.86053e-05	PLCB1	HALLMARK_HEME_METABOLISM
1363	-0.475377	0	0	0	-1.86079e-05	USP25	HALLMARK_HEME_METABOLISM
1364	-0.475726	0	0	0	-1.90369e-05	ENPP5	HALLMARK_HEME_METABOLISM
1365	-0.476075	0	0	0	-1.91107e-05	ATP5J	HALLMARK_HEME_METABOLISM
1366	-0.476424	0	0	0	-1.93053e-05	OSM	HALLMARK_HEME_METABOLISM
1367	-0.476773	0	0	0	-1.94897e-05	GIT1	HALLMARK_HEME_METABOLISM
1368	-0.477122	0	0	0	-1.96044e-05	NAV1	HALLMARK_HEME_METABOLISM
1369	-0.477471	0	0	0	-1.96834e-05	LINC00854	HALLMARK_HEME_METABOLISM
1370	-0.47782	0	0	0	-1.96891e-05	PRKACA	HALLMARK_HEME_METABOLISM
1371	-0.478169	0	0	0	-1.98963e-05	TXNDC5	HALLMARK_HEME_METABOLISM
1372	-0.478518	0	0	0	-1.9919e-05	ZMYND19	HALLMARK_HEME_METABOLISM
1373	-0.478867	0	0	0	-2.00403e-05	CSRNP2	HALLMARK_HEME_METABOLISM
1374	-0.479216	0	0	0	-2.13459e-05	MRPL50	HALLMARK_HEME_METABOLISM
1375	-0.479566	0	0	0	-2.15929e-05	GPR150	HALLMARK_HEME_METABOLISM
1376	-0.479915	0	0	0	-2.16805e-05	BTBD6	HALLMARK_HEME_METABOLISM
1377	-0.480264	0	0	0	-2.17424e-05	CBX3	HALLMARK_HEME_METABOLISM
1378	-0.480613	0	0	0	-2.17528e-05	VIPR1	HALLMARK_HEME_METABOLISM
1379	-0.480962	0	0	0	-2.17758e-05	CRYBG3	HALLMARK_HEME_METABOLISM
1380	-0.481311	0	0	0	-2.18091e-05	TUBB6	HALLMARK_HEME_METABOLISM
1381	-0.48166	0	0	0	-2.19679e-05	DPEP3	HALLMARK_HEME_METABOLISM
1382	-0.482009	0	0	0	-2.21704e-05	MRM1	HALLMARK_HEME_METABOLISM
1383	-0.482358	0	0	0	-2.22404e-05	FAM219A	HALLMARK_HEME_METABOLISM
1384	-0.482707	0	0	0	-2.23131e-05	DUS1L	HALLMARK_HEME_METABOLISM
1385	-0.483056	0	0	0	-2.29154e-05	TRAF7	HALLMARK_HEME_METABOLISM
1386	-0.483405	0	0	0	-2.32043e-05	TMEM65	HALLMARK_HEME_METABOLISM
1387	-0.483754	0	0	0	-2.36988e-05	CFH	HALLMARK_HEME_METABOLISM
1388	-0.484103	0	0	0	-2.40236e-05	RPS6KA4	HALLMARK_HEME_METABOLISM
1389	-0.484452	0	0	0	-2.40929e-05	RALGPS1	HALLMARK_HEME_METABOLISM
1390	-0.484801	0	0	0	-2.45009e-05	GPR35	HALLMARK_HEME_METABOLISM
1391	-0.48515	0	0	0	-2.48072e-05	LRIG1	HALLMARK_HEME_METABOLISM
1392	-0.485499	0	0	0	-2.50744e-05	ARMC5	HALLMARK_HEME_METABOLISM
1393	-0.485848	0	0	0	-2.54131e-05	TMCC3	HALLMARK_HEME_METABOLISM
1394	-0.486197	0	0	0	-2.54757e-05	GCSAML	HALLMARK_HEME_METABOLISM
1395	-0.486546	0	0	0	-2.55492e-05	DPM1	HALLMARK_HEME_METABOLISM
1396	-0.486895	0	0	0	-2.55956e-05	PLK3	HALLMARK_HEME_METABOLISM
1397	-0.487244	0	0	0	-2.57658e-05	FP565260.6	HALLMARK_HEME_METABOLISM
1398	-0.487593	0	0	0	-2.59426e-05	SRP9	HALLMARK_HEME_METABOLISM
1399	-0.487942	0	0	0	-2.60366e-05	SYNE4	HALLMARK_HEME_METABOLISM
1400	-0.488292	0	0	0	-2.60615e-05	EGR3	HALLMARK_HEME_METABOLISM
1401	-0.488641	0	0	0	-2.60806e-05	TMEM256	HALLMARK_HEME_METABOLISM
1402	-0.48899	0	0	0	-2.63756e-05	IL32	HALLMARK_HEME_METABOLISM
1403	-0.489339	0	0	0	-2.68877e-05	HLA-DQB2	HALLMARK_HEME_METABOLISM
1404	-0.489688	0	0	0	-2.71391e-05	CAVIN2	HALLMARK_HEME_METABOLISM
1405	-0.490037	0	0	0	-2.85014e-05	UST	HALLMARK_HEME_METABOLISM
1406	-0.490386	0	0	0	-2.85541e-05	P4HTM	HALLMARK_HEME_METABOLISM
1407	-0.490735	0	0	0	-2.86245e-05	ACTN4	HALLMARK_HEME_METABOLISM
1408	-0.491084	0	0	0	-2.88101e-05	GZMK	HALLMARK_HEME_METABOLISM
1409	-0.491433	0	0	0	-2.91855e-05	SCRIB	HALLMARK_HEME_METABOLISM
1410	-0.491782	0	0	0	-2.97671e-05	MAST3	HALLMARK_HEME_METABOLISM
1411	-0.492131	0	0	0	-3.02522e-05	LILRB5	HALLMARK_HEME_METABOLISM
1412	-0.49248	0	0	0	-3.0278e-05	IER3IP1	HALLMARK_HEME_METABOLISM
1413	-0.492829	0	0	0	-3.05679e-05	DUSP5	HALLMARK_HEME_METABOLISM
1414	-0.493178	0	0	0	-3.07055e-05	KANK3	HALLMARK_HEME_METABOLISM
1415	-0.493527	0	0	0	-3.12156e-05	TNRC18	HALLMARK_HEME_METABOLISM
1416	-0.493876	0	0	0	-3.17561e-05	GZMH	HALLMARK_HEME_METABOLISM
1417	-0.494225	0	0	0	-3.17877e-05	FMN1	HALLMARK_HEME_METABOLISM
1418	-0.494574	0	0	0	-3.183e-05	JUND	HALLMARK_HEME_METABOLISM
1419	-0.494923	0	0	0	-3.18974e-05	FAM83G	HALLMARK_HEME_METABOLISM
1420	-0.495272	0	0	0	-3.22744e-05	MAML1	HALLMARK_HEME_METABOLISM
1421	-0.495621	0	0	0	-3.24025e-05	FGFR2	HALLMARK_HEME_METABOLISM
1422	-0.49597	0	0	0	-3.26554e-05	NFIB	HALLMARK_HEME_METABOLISM
1423	-0.496319	0	0	0	-3.27313e-05	MAP3K6	HALLMARK_HEME_METABOLISM
1424	-0.496668	0	0	0	-3.33522e-05	SLC4A4	HALLMARK_HEME_METABOLISM
1425	-0.497018	0	0	0	-3.35008e-05	SUMO1	HALLMARK_HEME_METABOLISM
1426	-0.497367	0	0	0	-3.37497e-05	FAM102B	HALLMARK_HEME_METABOLISM
1427	-0.497716	0	0	0	-3.43877e-05	SIGLEC14	HALLMARK_HEME_METABOLISM
1428	-0.498065	0	0	0	-3.49766e-05	AMIGO1	HALLMARK_HEME_METABOLISM
1429	-0.498414	0	0	0	-3.5127e-05	PRICKLE1	HALLMARK_HEME_METABOLISM
1430	-0.498763	0	0	0	-3.52133e-05	YRDC	HALLMARK_HEME_METABOLISM
1431	-0.499112	0	0	0	-3.5333e-05	SCD5	HALLMARK_HEME_METABOLISM
1432	-0.499461	0	0	0	-3.61083e-05	TMEM268	HALLMARK_HEME_METABOLISM
1433	-0.49981	0	0	0	-3.64778e-05	KLF13	HALLMARK_HEME_METABOLISM
1434	-0.500159	0	0	0	-3.66153e-05	MPL	HALLMARK_HEME_METABOLISM
1435	-0.500508	0	0	0	-3.6981e-05	ACE	HALLMARK_HEME_METABOLISM
1436	-0.500857	0	0	0	-3.71857e-05	RNPEPL1	HALLMARK_HEME_METABOLISM
1437	-0.501206	0	0	0	-3.72057e-05	SLC45A3	HALLMARK_HEME_METABOLISM
1438	-0.501555	0	0	0	-3.77913e-05	PI4KA	HALLMARK_HEME_METABOLISM
1439	-0.501904	0	0	0	-3.79379e-05	CTDNEP1	HALLMARK_HEME_METABOLISM
1440	-0.502253	0	0	0	-3.79412e-05	STK39	HALLMARK_HEME_METABOLISM
1441	-0.502602	0	0	0	-3.81311e-05	FN1	HALLMARK_HEME_METABOLISM
1442	-0.502951	0	0	0	-3.81618e-05	CCDC144A	HALLMARK_HEME_METABOLISM
1443	-0.5033	0	0	0	-3.82022e-05	ZSWIM9	HALLMARK_HEME_METABOLISM
1444	-0.503649	0	0	0	-3.86403e-05	FAM204A	HALLMARK_HEME_METABOLISM
1445	-0.503998	0	0	0	-3.87837e-05	ZFP36	HALLMARK_HEME_METABOLISM
1446	-0.504347	0	0	0	-3.87904e-05	ITGB5	HALLMARK_HEME_METABOLISM
1447	-0.504696	0	0	0	-3.87957e-05	KLRD1	HALLMARK_HEME_METABOLISM
1448	-0.505045	0	0	0	-3.98195e-05	NDUFA2	HALLMARK_HEME_METABOLISM
1449	-0.505394	0	0	0	-4.01921e-05	ERAP2	HALLMARK_HEME_METABOLISM
1450	-0.505744	0	0	0	-4.0245e-05	HNRNPA0	HALLMARK_HEME_METABOLISM
1451	-0.506093	0	0	0	-4.12393e-05	FBXL18	HALLMARK_HEME_METABOLISM
1452	-0.506442	0	0	0	-4.13415e-05	RFNG	HALLMARK_HEME_METABOLISM
1453	-0.506791	0	0	0	-4.14179e-05	TLE3	HALLMARK_HEME_METABOLISM
1454	-0.50714	0	0	0	-4.1466e-05	ZNF366	HALLMARK_HEME_METABOLISM
1455	-0.507489	0	0	0	-4.15185e-05	GZMA	HALLMARK_HEME_METABOLISM
1456	-0.507838	0	0	0	-4.15618e-05	ZNF646	HALLMARK_HEME_METABOLISM
1457	-0.508187	0	0	0	-4.16091e-05	CYP4F22	HALLMARK_HEME_METABOLISM
1458	-0.508536	0	0	0	-4.16259e-05	TREML4	HALLMARK_HEME_METABOLISM
1459	-0.508885	0	0	0	-4.17707e-05	RNF144A	HALLMARK_HEME_METABOLISM
1460	-0.509234	0	0	0	-4.18098e-05	NCOA1	HALLMARK_HEME_METABOLISM
1461	-0.509583	0	0	0	-4.19702e-05	TMEM68	HALLMARK_HEME_METABOLISM
1462	-0.509932	0	0	0	-4.1996e-05	RAI1	HALLMARK_HEME_METABOLISM
1463	-0.510281	0	0	0	-4.22515e-05	EIF5A	HALLMARK_HEME_METABOLISM
1464	-0.51063	0	0	0	-4.25047e-05	HPF1	HALLMARK_HEME_METABOLISM
1465	-0.510979	0	0	0	-4.25443e-05	LGR4	HALLMARK_HEME_METABOLISM
1466	-0.511328	0	0	0	-4.34023e-05	SGK3	HALLMARK_HEME_METABOLISM
1467	-0.511677	0	0	0	-4.37834e-05	OSBPL5	HALLMARK_HEME_METABOLISM
1468	-0.512026	0	0	0	-4.42364e-05	PRDM8	HALLMARK_HEME_METABOLISM
1469	-0.512375	0	0	0	-4.48965e-05	SCN1B	HALLMARK_HEME_METABOLISM
1470	-0.512724	0	0	0	-4.50037e-05	TDRD6	HALLMARK_HEME_METABOLISM
1471	-0.513073	0	0	0	-4.51781e-05	FLNA	HALLMARK_HEME_METABOLISM
1472	-0.513422	0	0	0	-4.52306e-05	DAGLA	HALLMARK_HEME_METABOLISM
1473	-0.513771	0	0	0	-4.53703e-05	PDZD4	HALLMARK_HEME_METABOLISM
1474	-0.51412	0	0	0	-4.59364e-05	RYR2	HALLMARK_HEME_METABOLISM
1475	-0.51447	0	0	0	-4.60328e-05	POLRMT	HALLMARK_HEME_METABOLISM
1476	-0.514819	0	0	0	-4.60501e-05	CLCN7	HALLMARK_HEME_METABOLISM
1477	-0.515168	0	0	0	-4.63412e-05	ZNF598	HALLMARK_HEME_METABOLISM
1478	-0.515517	0	0	0	-4.63722e-05	INPP5A	HALLMARK_HEME_METABOLISM
1479	-0.515866	0	0	0	-4.64219e-05	PURB	HALLMARK_HEME_METABOLISM
1480	-0.516215	0	0	0	-4.64962e-05	SDCCAG3	HALLMARK_HEME_METABOLISM
1481	-0.516564	0	0	0	-4.65499e-05	MIDN	HALLMARK_HEME_METABOLISM
1482	-0.516913	0	0	0	-4.65782e-05	ZNF260	HALLMARK_HEME_METABOLISM
1483	-0.517262	0	0	0	-4.66697e-05	BFSP1	HALLMARK_HEME_METABOLISM
1484	-0.517611	0	0	0	-4.67702e-05	ZNF282	HALLMARK_HEME_METABOLISM
1485	-0.51796	0	0	0	-4.69643e-05	RBPMS2	HALLMARK_HEME_METABOLISM
1486	-0.518309	0	0	0	-4.69644e-05	CC2D2A	HALLMARK_HEME_METABOLISM
1487	-0.518658	0	0	0	-4.78706e-05	TAF5L	HALLMARK_HEME_METABOLISM
1488	-0.519007	0	0	0	-4.80213e-05	PKD2	HALLMARK_HEME_METABOLISM
1489	-0.519356	0	0	0	-4.82894e-05	CALD1	HALLMARK_HEME_METABOLISM
1490	-0.519705	0	0	0	-4.84665e-05	ATP5EP2	HALLMARK_HEME_METABOLISM
1491	-0.520054	0	0	0	-4.92284e-05	CXCR6	HALLMARK_HEME_METABOLISM
1492	-0.520403	0	0	0	-4.94389e-05	ARAP3	HALLMARK_HEME_METABOLISM
1493	-0.520752	0	0	0	-4.94895e-05	EDC4	HALLMARK_HEME_METABOLISM
1494	-0.521101	0	0	0	-4.99007e-05	SOS2	HALLMARK_HEME_METABOLISM
1495	-0.52145	0	0	0	-5.00176e-05	UBE2E1	HALLMARK_HEME_METABOLISM
1496	-0.521799	0	0	0	-5.00252e-05	PRKCB	HALLMARK_HEME_METABOLISM
1497	-0.522148	0	0	0	-5.02289e-05	STXBP5	HALLMARK_HEME_METABOLISM
1498	-0.522497	0	0	0	-5.024e-05	SH2D1A	HALLMARK_HEME_METABOLISM
1499	-0.522846	0	0	0	-5.04925e-05	RECQL4	HALLMARK_HEME_METABOLISM
1500	-0.523196	0	0	0	-5.06974e-05	BCLAF3	HALLMARK_HEME_METABOLISM
1501	-0.523545	0	0	0	-5.07533e-05	PAX8	HALLMARK_HEME_METABOLISM
1502	-0.523894	0	0	0	-5.0871e-05	CDH24	HALLMARK_HEME_METABOLISM
1503	-0.524243	0	0	0	-5.11376e-05	ZNRF2	HALLMARK_HEME_METABOLISM
1504	-0.524592	0	0	0	-5.16463e-05	GRK3	HALLMARK_HEME_METABOLISM
1505	-0.524941	0	0	0	-5.19231e-05	PARVB	HALLMARK_HEME_METABOLISM
1506	-0.52529	0	0	0	-5.2019e-05	ZNF853	HALLMARK_HEME_METABOLISM
1507	-0.525639	0	0	0	-5.26413e-05	CERKL	HALLMARK_HEME_METABOLISM
1508	-0.525988	0	0	0	-5.26868e-05	KLRG1	HALLMARK_HEME_METABOLISM
1509	-0.526337	0	0	0	-5.28345e-05	FAM78A	HALLMARK_HEME_METABOLISM
1510	-0.526686	0	0	0	-5.34413e-05	ADGRE3	HALLMARK_HEME_METABOLISM
1511	-0.526665	1	-0.0482724	0.0482724	-5.34756e-05	MFHAS1	HALLMARK_HEME_METABOLISM
1512	-0.527014	0	0	0	-5.3769e-05	ATP5H	HALLMARK_HEME_METABOLISM
1513	-0.527363	0	0	0	-5.38793e-05	UBE2Q1	HALLMARK_HEME_METABOLISM
1514	-0.527712	0	0	0	-5.39548e-05	OSBP	HALLMARK_HEME_METABOLISM
1515	-0.528061	0	0	0	-5.43127e-05	LIMD1	HALLMARK_HEME_METABOLISM
1516	-0.52841	0	0	0	-5.44571e-05	LRP1	HALLMARK_HEME_METABOLISM
1517	-0.528759	0	0	0	-5.4851e-05	FADS2	HALLMARK_HEME_METABOLISM
1518	-0.529108	0	0	0	-5.50815e-05	NOMO3	HALLMARK_HEME_METABOLISM
1519	-0.529458	0	0	0	-5.52263e-05	ZNF780A	HALLMARK_HEME_METABOLISM
1520	-0.529807	0	0	0	-5.52375e-05	C17orf67	HALLMARK_HEME_METABOLISM
1521	-0.530156	0	0	0	-5.53128e-05	ID1	HALLMARK_HEME_METABOLISM
1522	-0.530505	0	0	0	-5.55042e-05	SUN2	HALLMARK_HEME_METABOLISM
1523	-0.530854	0	0	0	-5.55732e-05	SCP2	HALLMARK_HEME_METABOLISM
1524	-0.531203	0	0	0	-5.57707e-05	GRIN2D	HALLMARK_HEME_METABOLISM
1525	-0.531552	0	0	0	-5.58701e-05	MFSD14C	HALLMARK_HEME_METABOLISM
1526	-0.531901	0	0	0	-5.63089e-05	WEE1	HALLMARK_HEME_METABOLISM
1527	-0.53225	0	0	0	-5.64926e-05	NOXA1	HALLMARK_HEME_METABOLISM
1528	-0.532599	0	0	0	-5.66029e-05	TMBIM4	HALLMARK_HEME_METABOLISM
1529	-0.532948	0	0	0	-5.719e-05	TREM1	HALLMARK_HEME_METABOLISM
1530	-0.533297	0	0	0	-5.77373e-05	ZXDC	HALLMARK_HEME_METABOLISM
1531	-0.533646	0	0	0	-5.77861e-05	SGPP2	HALLMARK_HEME_METABOLISM
1532	-0.533995	0	0	0	-5.78606e-05	KIAA0100	HALLMARK_HEME_METABOLISM
1533	-0.534344	0	0	0	-5.83521e-05	ESYT2	HALLMARK_HEME_METABOLISM
1534	-0.534693	0	0	0	-5.85694e-05	ZNF2	HALLMARK_HEME_METABOLISM
1535	-0.535042	0	0	0	-5.86743e-05	SLC45A4	HALLMARK_HEME_METABOLISM
1536	-0.535391	0	0	0	-5.90401e-05	ZNF48	HALLMARK_HEME_METABOLISM
1537	-0.53574	0	0	0	-5.95274e-05	PPTC7	HALLMARK_HEME_METABOLISM
1538	-0.536089	0	0	0	-5.96209e-05	THRB	HALLMARK_HEME_METABOLISM
1539	-0.536438	0	0	0	-6.01841e-05	LRRC14	HALLMARK_HEME_METABOLISM
1540	-0.536787	0	0	0	-6.02203e-05	TTL	HALLMARK_HEME_METABOLISM
1541	-0.537136	0	0	0	-6.07523e-05	RABL6	HALLMARK_HEME_METABOLISM
1542	-0.537485	0	0	0	-6.07675e-05	HCST	HALLMARK_HEME_METABOLISM
1543	-0.537834	0	0	0	-6.08906e-05	GMEB2	HALLMARK_HEME_METABOLISM
1544	-0.538184	0	0	0	-6.14072e-05	CTSF	HALLMARK_HEME_METABOLISM
1545	-0.538533	0	0	0	-6.20792e-05	BAHCC1	HALLMARK_HEME_METABOLISM
1546	-0.538882	0	0	0	-6.20976e-05	MYO1D	HALLMARK_HEME_METABOLISM
1547	-0.539231	0	0	0	-6.23937e-05	NECAB2	HALLMARK_HEME_METABOLISM
1548	-0.53958	0	0	0	-6.24627e-05	KLHL17	HALLMARK_HEME_METABOLISM
1549	-0.539929	0	0	0	-6.25588e-05	CABP5	HALLMARK_HEME_METABOLISM
1550	-0.540278	0	0	0	-6.26602e-05	PLD6	HALLMARK_HEME_METABOLISM
1551	-0.540627	0	0	0	-6.26612e-05	CHST8	HALLMARK_HEME_METABOLISM
1552	-0.540976	0	0	0	-6.26622e-05	GRK2	HALLMARK_HEME_METABOLISM
1553	-0.541325	0	0	0	-6.28005e-05	KDM3B	HALLMARK_HEME_METABOLISM
1554	-0.541674	0	0	0	-6.28859e-05	RASAL3	HALLMARK_HEME_METABOLISM
1555	-0.542023	0	0	0	-6.3162e-05	FGFRL1	HALLMARK_HEME_METABOLISM
1556	-0.542372	0	0	0	-6.32836e-05	ZSWIM8	HALLMARK_HEME_METABOLISM
1557	-0.542721	0	0	0	-6.35007e-05	RPH3A	HALLMARK_HEME_METABOLISM
1558	-0.54307	0	0	0	-6.42737e-05	TP53INP2	HALLMARK_HEME_METABOLISM
1559	-0.543045	1	-0.0482724	0.0482724	-6.43428e-05	NFE2L1	HALLMARK_HEME_METABOLISM
1560	-0.543394	0	0	0	-6.43964e-05	RFTN1	HALLMARK_HEME_METABOLISM
1561	-0.543743	0	0	0	-6.44357e-05	FYN	HALLMARK_HEME_METABOLISM
1562	-0.544092	0	0	0	-6.46848e-05	ZNF28	HALLMARK_HEME_METABOLISM
1563	-0.544441	0	0	0	-6.47071e-05	IL1RAP	HALLMARK_HEME_METABOLISM
1564	-0.54479	0	0	0	-6.47995e-05	USP35	HALLMARK_HEME_METABOLISM
1565	-0.545139	0	0	0	-6.51104e-05	B4GALNT3	HALLMARK_HEME_METABOLISM
1566	-0.545488	0	0	0	-6.52976e-05	VSIG2	HALLMARK_HEME_METABOLISM
1567	-0.545837	0	0	0	-6.55499e-05	TP53I13	HALLMARK_HEME_METABOLISM
1568	-0.546187	0	0	0	-6.58182e-05	HIST1H2AG	HALLMARK_HEME_METABOLISM
1569	-0.546536	0	0	0	-6.58555e-05	SIT1	HALLMARK_HEME_METABOLISM
1570	-0.546885	0	0	0	-6.59826e-05	RRAS2	HALLMARK_HEME_METABOLISM
1571	-0.547234	0	0	0	-6.61118e-05	GEMIN5	HALLMARK_HEME_METABOLISM
1572	-0.547583	0	0	0	-6.61577e-05	GIPC3	HALLMARK_HEME_METABOLISM
1573	-0.547932	0	0	0	-6.75521e-05	TEP1	HALLMARK_HEME_METABOLISM
1574	-0.548281	0	0	0	-6.78167e-05	VASH1	HALLMARK_HEME_METABOLISM
1575	-0.54863	0	0	0	-6.78251e-05	SDC2	HALLMARK_HEME_METABOLISM
1576	-0.548979	0	0	0	-6.78438e-05	HEXDC	HALLMARK_HEME_METABOLISM
1577	-0.549328	0	0	0	-6.80205e-05	FAF1	HALLMARK_HEME_METABOLISM
1578	-0.549677	0	0	0	-6.83568e-05	MAFF	HALLMARK_HEME_METABOLISM
1579	-0.550026	0	0	0	-6.85306e-05	C11orf54	HALLMARK_HEME_METABOLISM
1580	-0.550375	0	0	0	-6.85745e-05	MCOLN3	HALLMARK_HEME_METABOLISM
1581	-0.550724	0	0	0	-6.8711e-05	CCR3	HALLMARK_HEME_METABOLISM
1582	-0.551073	0	0	0	-6.87705e-05	HIST1H1E	HALLMARK_HEME_METABOLISM
1583	-0.551422	0	0	0	-6.8904e-05	RUFY4	HALLMARK_HEME_METABOLISM
1584	-0.551771	0	0	0	-6.90765e-05	BCKDHA	HALLMARK_HEME_METABOLISM
1585	-0.55212	0	0	0	-6.93414e-05	FOSL1	HALLMARK_HEME_METABOLISM
1586	-0.552469	0	0	0	-6.94816e-05	GPR25	HALLMARK_HEME_METABOLISM
1587	-0.552818	0	0	0	-7.01915e-05	STAB1	HALLMARK_HEME_METABOLISM
1588	-0.553167	0	0	0	-7.01988e-05	MTRNR2L12	HALLMARK_HEME_METABOLISM
1589	-0.553516	0	0	0	-7.08296e-05	TPST1	HALLMARK_HEME_METABOLISM
1590	-0.553865	0	0	0	-7.09953e-05	FAM212B	HALLMARK_HEME_METABOLISM
1591	-0.554214	0	0	0	-7.10095e-05	CCDC71	HALLMARK_HEME_METABOLISM
1592	-0.554564	0	0	0	-7.11158e-05	COLEC12	HALLMARK_HEME_METABOLISM
1593	-0.554913	0	0	0	-7.15261e-05	TLE4	HALLMARK_HEME_METABOLISM
1594	-0.555262	0	0	0	-7.27258e-05	BLOC1S1	HALLMARK_HEME_METABOLISM
1595	-0.555611	0	0	0	-7.31571e-05	LOXHD1	HALLMARK_HEME_METABOLISM
1596	-0.55596	0	0	0	-7.32088e-05	CXCL5	HALLMARK_HEME_METABOLISM
1597	-0.556309	0	0	0	-7.32875e-05	DNM3	HALLMARK_HEME_METABOLISM
1598	-0.556658	0	0	0	-7.34551e-05	HBEGF	HALLMARK_HEME_METABOLISM
1599	-0.557007	0	0	0	-7.35403e-05	ATXN7L3	HALLMARK_HEME_METABOLISM
1600	-0.557356	0	0	0	-7.35614e-05	FOS	HALLMARK_HEME_METABOLISM
1601	-0.557705	0	0	0	-7.40855e-05	MAP4K4	HALLMARK_HEME_METABOLISM
1602	-0.558054	0	0	0	-7.41089e-05	FASLG	HALLMARK_HEME_METABOLISM
1603	-0.558403	0	0	0	-7.44913e-05	ERH	HALLMARK_HEME_METABOLISM
1604	-0.558752	0	0	0	-7.49713e-05	BRI3BP	HALLMARK_HEME_METABOLISM
1605	-0.559101	0	0	0	-7.5036e-05	ZNF398	HALLMARK_HEME_METABOLISM
1606	-0.55945	0	0	0	-7.54282e-05	SLC35F3	HALLMARK_HEME_METABOLISM
1607	-0.559799	0	0	0	-7.56867e-05	WASF3	HALLMARK_HEME_METABOLISM
1608	-0.560148	0	0	0	-7.59875e-05	C2orf76	HALLMARK_HEME_METABOLISM
1609	-0.560497	0	0	0	-7.62391e-05	TNFSF9	HALLMARK_HEME_METABOLISM
1610	-0.560846	0	0	0	-7.73894e-05	MORC2	HALLMARK_HEME_METABOLISM
1611	-0.561195	0	0	0	-7.77586e-05	IRGQ	HALLMARK_HEME_METABOLISM
1612	-0.561544	0	0	0	-7.77665e-05	MCM3AP	HALLMARK_HEME_METABOLISM
1613	-0.561893	0	0	0	-7.81066e-05	DMWD	HALLMARK_HEME_METABOLISM
1614	-0.562242	0	0	0	-7.81517e-05	MYLK	HALLMARK_HEME_METABOLISM
1615	-0.562591	0	0	0	-7.83755e-05	C9orf172	HALLMARK_HEME_METABOLISM
1616	-0.56294	0	0	0	-7.87391e-05	CDKN1C	HALLMARK_HEME_METABOLISM
1617	-0.56329	0	0	0	-7.87595e-05	PKHD1L1	HALLMARK_HEME_METABOLISM
1618	-0.563639	0	0	0	-7.87914e-05	CLCN1	HALLMARK_HEME_METABOLISM
1619	-0.563988	0	0	0	-7.91532e-05	ANKFY1	HALLMARK_HEME_METABOLISM
1620	-0.564337	0	0	0	-7.93879e-05	NFKBIE	HALLMARK_HEME_METABOLISM
1621	-0.564686	0	0	0	-7.93968e-05	SMCHD1	HALLMARK_HEME_METABOLISM
1622	-0.565035	0	0	0	-7.97422e-05	SNX6	HALLMARK_HEME_METABOLISM
1623	-0.565384	0	0	0	-7.98239e-05	ALYREF	HALLMARK_HEME_METABOLISM
1624	-0.565733	0	0	0	-8.03352e-05	MYBL2	HALLMARK_HEME_METABOLISM
1625	-0.566082	0	0	0	-8.04787e-05	BEND2	HALLMARK_HEME_METABOLISM
1626	-0.566431	0	0	0	-8.0606e-05	UBALD2	HALLMARK_HEME_METABOLISM
1627	-0.56678	0	0	0	-8.20612e-05	TNFSF4	HALLMARK_HEME_METABOLISM
1628	-0.567129	0	0	0	-8.22187e-05	TGM3	HALLMARK_HEME_METABOLISM
1629	-0.567478	0	0	0	-8.23285e-05	PFKFB3	HALLMARK_HEME_METABOLISM
1630	-0.567827	0	0	0	-8.24035e-05	DUSP7	HALLMARK_HEME_METABOLISM
1631	-0.568176	0	0	0	-8.25022e-05	KLF2	HALLMARK_HEME_METABOLISM
1632	-0.568525	0	0	0	-8.25845e-05	ARHGEF2	HALLMARK_HEME_METABOLISM
1633	-0.568874	0	0	0	-8.31852e-05	GTPBP6	HALLMARK_HEME_METABOLISM
1634	-0.569223	0	0	0	-8.34347e-05	XPO6	HALLMARK_HEME_METABOLISM
1635	-0.569572	0	0	0	-8.39507e-05	GNAZ	HALLMARK_HEME_METABOLISM
1636	-0.569921	0	0	0	-8.45224e-05	SUMO2	HALLMARK_HEME_METABOLISM
1637	-0.57027	0	0	0	-8.50046e-05	IRS2	HALLMARK_HEME_METABOLISM
1638	-0.570619	0	0	0	-8.5235e-05	CCDC163	HALLMARK_HEME_METABOLISM
1639	-0.570968	0	0	0	-8.54332e-05	LDHD	HALLMARK_HEME_METABOLISM
1640	-0.571317	0	0	0	-8.57244e-05	ADRA2A	HALLMARK_HEME_METABOLISM
1641	-0.571666	0	0	0	-8.59967e-05	SRM	HALLMARK_HEME_METABOLISM
1642	-0.572016	0	0	0	-8.60539e-05	HLA-DQA2	HALLMARK_HEME_METABOLISM
1643	-0.572365	0	0	0	-8.61906e-05	FBXL14	HALLMARK_HEME_METABOLISM
1644	-0.572714	0	0	0	-8.65015e-05	AGAP2	HALLMARK_HEME_METABOLISM
1645	-0.573063	0	0	0	-8.65313e-05	XCL1	HALLMARK_HEME_METABOLISM
1646	-0.573412	0	0	0	-8.68375e-05	RAB11FIP5	HALLMARK_HEME_METABOLISM
1647	-0.573761	0	0	0	-8.74699e-05	ZNF777	HALLMARK_HEME_METABOLISM
1648	-0.57411	0	0	0	-8.75699e-05	ABCA7	HALLMARK_HEME_METABOLISM
1649	-0.574076	1	-0.0482724	0.0482724	-8.7676e-05	BTG2	HALLMARK_HEME_METABOLISM
1650	-0.574425	0	0	0	-8.77947e-05	IL3RA	HALLMARK_HEME_METABOLISM
1651	-0.574774	0	0	0	-8.79639e-05	PPP1R26	HALLMARK_HEME_METABOLISM
1652	-0.575123	0	0	0	-8.80679e-05	UBE2V2	HALLMARK_HEME_METABOLISM
1653	-0.575472	0	0	0	-8.84376e-05	PPP1R14A	HALLMARK_HEME_METABOLISM
1654	-0.575821	0	0	0	-8.94722e-05	B3GALT6	HALLMARK_HEME_METABOLISM
1655	-0.57617	0	0	0	-8.9789e-05	SYNM	HALLMARK_HEME_METABOLISM
1656	-0.576519	0	0	0	-9.02934e-05	VAV3	HALLMARK_HEME_METABOLISM
1657	-0.576868	0	0	0	-9.05445e-05	TNFAIP2	HALLMARK_HEME_METABOLISM
1658	-0.577217	0	0	0	-9.07564e-05	CETN2	HALLMARK_HEME_METABOLISM
1659	-0.577566	0	0	0	-9.11358e-05	GPR15	HALLMARK_HEME_METABOLISM
1660	-0.577915	0	0	0	-9.15925e-05	ABHD17C	HALLMARK_HEME_METABOLISM
1661	-0.578264	0	0	0	-9.16759e-05	DENND5A	HALLMARK_HEME_METABOLISM
1662	-0.578613	0	0	0	-9.18776e-05	PHLDA1	HALLMARK_HEME_METABOLISM
1663	-0.578962	0	0	0	-9.24388e-05	PAQR6	HALLMARK_HEME_METABOLISM
1664	-0.579311	0	0	0	-9.26301e-05	FAAH	HALLMARK_HEME_METABOLISM
1665	-0.57966	0	0	0	-9.27387e-05	PDCD7	HALLMARK_HEME_METABOLISM
1666	-0.580009	0	0	0	-9.27927e-05	TONSL	HALLMARK_HEME_METABOLISM
1667	-0.580359	0	0	0	-9.31231e-05	CMKLR1	HALLMARK_HEME_METABOLISM
1668	-0.580708	0	0	0	-9.38869e-05	TCEAL8	HALLMARK_HEME_METABOLISM
1669	-0.581057	0	0	0	-9.41179e-05	LRP5	HALLMARK_HEME_METABOLISM
1670	-0.581406	0	0	0	-9.42249e-05	LRIF1	HALLMARK_HEME_METABOLISM
1671	-0.581755	0	0	0	-9.43522e-05	CDV3	HALLMARK_HEME_METABOLISM
1672	-0.582104	0	0	0	-9.45489e-05	CLPTM1L	HALLMARK_HEME_METABOLISM
1673	-0.582453	0	0	0	-9.45546e-05	SHTN1	HALLMARK_HEME_METABOLISM
1674	-0.582802	0	0	0	-9.46014e-05	BMF	HALLMARK_HEME_METABOLISM
1675	-0.583151	0	0	0	-9.46153e-05	PIP5K1A	HALLMARK_HEME_METABOLISM
1676	-0.5835	0	0	0	-9.49996e-05	ATP9A	HALLMARK_HEME_METABOLISM
1677	-0.583849	0	0	0	-9.5166e-05	P3H4	HALLMARK_HEME_METABOLISM
1678	-0.584198	0	0	0	-9.52023e-05	KCNA3	HALLMARK_HEME_METABOLISM
1679	-0.584547	0	0	0	-9.53043e-05	BCAP29	HALLMARK_HEME_METABOLISM
1680	-0.584896	0	0	0	-9.55541e-05	PPM1L	HALLMARK_HEME_METABOLISM
1681	-0.585245	0	0	0	-9.59329e-05	ZCCHC2	HALLMARK_HEME_METABOLISM
1682	-0.585594	0	0	0	-9.62183e-05	DVL3	HALLMARK_HEME_METABOLISM
1683	-0.585943	0	0	0	-9.70052e-05	MAP3K21	HALLMARK_HEME_METABOLISM
1684	-0.586292	0	0	0	-9.7023e-05	PI4K2A	HALLMARK_HEME_METABOLISM
1685	-0.586641	0	0	0	-9.73281e-05	MRPL12	HALLMARK_HEME_METABOLISM
1686	-0.58699	0	0	0	-9.8109e-05	MLYCD	HALLMARK_HEME_METABOLISM
1687	-0.587339	0	0	0	-9.84208e-05	USP49	HALLMARK_HEME_METABOLISM
1688	-0.587688	0	0	0	-9.84598e-05	ATP2A3	HALLMARK_HEME_METABOLISM
1689	-0.588037	0	0	0	-9.86675e-05	G0S2	HALLMARK_HEME_METABOLISM
1690	-0.588386	0	0	0	-9.87117e-05	TPRG1	HALLMARK_HEME_METABOLISM
1691	-0.588735	0	0	0	-9.89765e-05	CHCHD10	HALLMARK_HEME_METABOLISM
1692	-0.589085	0	0	0	-9.93472e-05	NSMF	HALLMARK_HEME_METABOLISM
1693	-0.589434	0	0	0	-9.94195e-05	KCTD2	HALLMARK_HEME_METABOLISM
1694	-0.589783	0	0	0	-9.95807e-05	ARAP1	HALLMARK_HEME_METABOLISM
1695	-0.590132	0	0	0	-9.96124e-05	CHIT1	HALLMARK_HEME_METABOLISM
1696	-0.590481	0	0	0	-9.97535e-05	GATM	HALLMARK_HEME_METABOLISM
1697	-0.59083	0	0	0	-9.99676e-05	CBL	HALLMARK_HEME_METABOLISM
1698	-0.591179	0	0	0	-0.000100122	PGM5	HALLMARK_HEME_METABOLISM
1699	-0.591528	0	0	0	-0.000100247	BCL2	HALLMARK_HEME_METABOLISM
1700	-0.591877	0	0	0	-0.000100308	DOCK5	HALLMARK_HEME_METABOLISM
1701	-0.592226	0	0	0	-0.000100407	HRAS	HALLMARK_HEME_METABOLISM
1702	-0.592575	0	0	0	-0.000100569	MYO3B	HALLMARK_HEME_METABOLISM
1703	-0.592924	0	0	0	-0.000100583	PIEZO1	HALLMARK_HEME_METABOLISM
1704	-0.593273	0	0	0	-0.000101342	ATMIN	HALLMARK_HEME_METABOLISM
1705	-0.593622	0	0	0	-0.000101529	VPS9D1	HALLMARK_HEME_METABOLISM
1706	-0.593971	0	0	0	-0.000101609	C20orf204	HALLMARK_HEME_METABOLISM
1707	-0.59432	0	0	0	-0.000101775	EML2	HALLMARK_HEME_METABOLISM
1708	-0.594669	0	0	0	-0.000101799	C9orf16	HALLMARK_HEME_METABOLISM
1709	-0.595018	0	0	0	-0.000101897	NFKBIA	HALLMARK_HEME_METABOLISM
1710	-0.595367	0	0	0	-0.00010199	ASAP2	HALLMARK_HEME_METABOLISM
1711	-0.595716	0	0	0	-0.000102063	HLA-DRB5	HALLMARK_HEME_METABOLISM
1712	-0.596065	0	0	0	-0.00010207	EPHB4	HALLMARK_HEME_METABOLISM
1713	-0.596414	0	0	0	-0.000102111	PADI6	HALLMARK_HEME_METABOLISM
1714	-0.596763	0	0	0	-0.000102246	HCFC1R1	HALLMARK_HEME_METABOLISM
1715	-0.597112	0	0	0	-0.000102484	GPR157	HALLMARK_HEME_METABOLISM
1716	-0.597461	0	0	0	-0.000102833	NBEAL2	HALLMARK_HEME_METABOLISM
1717	-0.597811	0	0	0	-0.000102951	EPHB3	HALLMARK_HEME_METABOLISM
1718	-0.59816	0	0	0	-0.000103787	ATP5J2	HALLMARK_HEME_METABOLISM
1719	-0.598509	0	0	0	-0.000104026	TMEM238	HALLMARK_HEME_METABOLISM
1720	-0.598858	0	0	0	-0.00010459	C5AR1	HALLMARK_HEME_METABOLISM
1721	-0.599207	0	0	0	-0.000105001	OSGIN2	HALLMARK_HEME_METABOLISM
1722	-0.599556	0	0	0	-0.000105883	CTTN	HALLMARK_HEME_METABOLISM
1723	-0.599905	0	0	0	-0.000106134	RPS6KA3	HALLMARK_HEME_METABOLISM
1724	-0.600254	0	0	0	-0.000106425	GRAMD4	HALLMARK_HEME_METABOLISM
1725	-0.600603	0	0	0	-0.000106592	VNN3	HALLMARK_HEME_METABOLISM
1726	-0.600952	0	0	0	-0.000106674	SDC3	HALLMARK_HEME_METABOLISM
1727	-0.601301	0	0	0	-0.000106901	TBC1D2B	HALLMARK_HEME_METABOLISM
1728	-0.60165	0	0	0	-0.0001072	DOK4	HALLMARK_HEME_METABOLISM
1729	-0.601999	0	0	0	-0.000107392	DEFA3	HALLMARK_HEME_METABOLISM
1730	-0.602348	0	0	0	-0.000108086	RCAN2	HALLMARK_HEME_METABOLISM
1731	-0.602697	0	0	0	-0.000108171	CSNK1G2	HALLMARK_HEME_METABOLISM
1732	-0.603046	0	0	0	-0.000108734	LIPC	HALLMARK_HEME_METABOLISM
1733	-0.603395	0	0	0	-0.000108897	MTHFS	HALLMARK_HEME_METABOLISM
1734	-0.603744	0	0	0	-0.00010942	KRT10	HALLMARK_HEME_METABOLISM
1735	-0.604093	0	0	0	-0.000109977	SIN3B	HALLMARK_HEME_METABOLISM
1736	-0.604442	0	0	0	-0.000110166	RHOQ	HALLMARK_HEME_METABOLISM
1737	-0.604791	0	0	0	-0.000110277	MSANTD3	HALLMARK_HEME_METABOLISM
1738	-0.60514	0	0	0	-0.000110417	ATOH8	HALLMARK_HEME_METABOLISM
1739	-0.605489	0	0	0	-0.000110459	ERGIC1	HALLMARK_HEME_METABOLISM
1740	-0.605838	0	0	0	-0.000110597	ALPL	HALLMARK_HEME_METABOLISM
1741	-0.606187	0	0	0	-0.000110631	PI3	HALLMARK_HEME_METABOLISM
1742	-0.606537	0	0	0	-0.000110992	LTB4R2	HALLMARK_HEME_METABOLISM
1743	-0.606886	0	0	0	-0.000111127	REXO1	HALLMARK_HEME_METABOLISM
1744	-0.607235	0	0	0	-0.000111574	CMTM2	HALLMARK_HEME_METABOLISM
1745	-0.607584	0	0	0	-0.000111602	CPEB3	HALLMARK_HEME_METABOLISM
1746	-0.607933	0	0	0	-0.000111682	FAM50B	HALLMARK_HEME_METABOLISM
1747	-0.608282	0	0	0	-0.000112567	GIN1	HALLMARK_HEME_METABOLISM
1748	-0.608631	0	0	0	-0.000112675	PPM1H	HALLMARK_HEME_METABOLISM
1749	-0.60898	0	0	0	-0.000113078	NRGN	HALLMARK_HEME_METABOLISM
1750	-0.609329	0	0	0	-0.000113206	IL5RA	HALLMARK_HEME_METABOLISM
1751	-0.609678	0	0	0	-0.000113281	SLC6A4	HALLMARK_HEME_METABOLISM
1752	-0.610027	0	0	0	-0.000113542	KCNMA1	HALLMARK_HEME_METABOLISM
1753	-0.610376	0	0	0	-0.000113927	TPGS1	HALLMARK_HEME_METABOLISM
1754	-0.610725	0	0	0	-0.00011424	SUFU	HALLMARK_HEME_METABOLISM
1755	-0.611074	0	0	0	-0.000114404	FKRP	HALLMARK_HEME_METABOLISM
1756	-0.611423	0	0	0	-0.000114858	MRPL33	HALLMARK_HEME_METABOLISM
1757	-0.611772	0	0	0	-0.0001152	TRAPPC3L	HALLMARK_HEME_METABOLISM
1758	-0.612121	0	0	0	-0.000115731	PRR7	HALLMARK_HEME_METABOLISM
1759	-0.61247	0	0	0	-0.000115784	ADAMTS5	HALLMARK_HEME_METABOLISM
1760	-0.612819	0	0	0	-0.000116109	SPOCD1	HALLMARK_HEME_METABOLISM
1761	-0.613168	0	0	0	-0.000116621	RIOX1	HALLMARK_HEME_METABOLISM
1762	-0.613517	0	0	0	-0.000116663	IRF2BP1	HALLMARK_HEME_METABOLISM
1763	-0.613866	0	0	0	-0.000116801	MAN2A2	HALLMARK_HEME_METABOLISM
1764	-0.614215	0	0	0	-0.000116836	ZFPM1	HALLMARK_HEME_METABOLISM
1765	-0.614564	0	0	0	-0.000117004	CLEC2L	HALLMARK_HEME_METABOLISM
1766	-0.614913	0	0	0	-0.000117007	RGS2	HALLMARK_HEME_METABOLISM
1767	-0.615263	0	0	0	-0.000117152	GIMAP7	HALLMARK_HEME_METABOLISM
1768	-0.615612	0	0	0	-0.000117627	CCDC102A	HALLMARK_HEME_METABOLISM
1769	-0.615961	0	0	0	-0.000117741	VIL1	HALLMARK_HEME_METABOLISM
1770	-0.61631	0	0	0	-0.000117885	YTHDF1	HALLMARK_HEME_METABOLISM
1771	-0.616659	0	0	0	-0.0001179	PRRT3	HALLMARK_HEME_METABOLISM
1772	-0.617008	0	0	0	-0.000118112	ACVR1B	HALLMARK_HEME_METABOLISM
1773	-0.617357	0	0	0	-0.000119117	GAS6	HALLMARK_HEME_METABOLISM
1774	-0.617706	0	0	0	-0.000119154	ZFP36L2	HALLMARK_HEME_METABOLISM
1775	-0.618055	0	0	0	-0.000119205	PARS2	HALLMARK_HEME_METABOLISM
1776	-0.618404	0	0	0	-0.000119348	GPR20	HALLMARK_HEME_METABOLISM
1777	-0.618753	0	0	0	-0.000119556	WDR81	HALLMARK_HEME_METABOLISM
1778	-0.619102	0	0	0	-0.000120067	RENBP	HALLMARK_HEME_METABOLISM
1779	-0.619451	0	0	0	-0.000120152	ADGRG3	HALLMARK_HEME_METABOLISM
1780	-0.6198	0	0	0	-0.000120546	COL9A3	HALLMARK_HEME_METABOLISM
1781	-0.620149	0	0	0	-0.000120999	CRTAM	HALLMARK_HEME_METABOLISM
1782	-0.620498	0	0	0	-0.000121018	HGSNAT	HALLMARK_HEME_METABOLISM
1783	-0.620847	0	0	0	-0.000121097	CSF3R	HALLMARK_HEME_METABOLISM
1784	-0.621196	0	0	0	-0.000121154	GON7	HALLMARK_HEME_METABOLISM
1785	-0.621545	0	0	0	-0.000121221	SCOC	HALLMARK_HEME_METABOLISM
1786	-0.621894	0	0	0	-0.000121461	MPZL2	HALLMARK_HEME_METABOLISM
1787	-0.622243	0	0	0	-0.000121654	CCL2	HALLMARK_HEME_METABOLISM
1788	-0.622592	0	0	0	-0.000122265	SH3TC2	HALLMARK_HEME_METABOLISM
1789	-0.622941	0	0	0	-0.000122365	APH1A	HALLMARK_HEME_METABOLISM
1790	-0.62329	0	0	0	-0.000122434	SCGB3A1	HALLMARK_HEME_METABOLISM
1791	-0.623639	0	0	0	-0.000122799	ZDHHC18	HALLMARK_HEME_METABOLISM
1792	-0.623989	0	0	0	-0.000122887	CERCAM	HALLMARK_HEME_METABOLISM
1793	-0.624338	0	0	0	-0.000122938	NFE4	HALLMARK_HEME_METABOLISM
1794	-0.624687	0	0	0	-0.000123462	ETV6	HALLMARK_HEME_METABOLISM
1795	-0.625036	0	0	0	-0.000123721	MSC	HALLMARK_HEME_METABOLISM
1796	-0.625385	0	0	0	-0.000123933	PDGFA	HALLMARK_HEME_METABOLISM
1797	-0.625734	0	0	0	-0.000124172	B4GALT2	HALLMARK_HEME_METABOLISM
1798	-0.626083	0	0	0	-0.000124378	TRIM65	HALLMARK_HEME_METABOLISM
1799	-0.626432	0	0	0	-0.000124386	LAG3	HALLMARK_HEME_METABOLISM
1800	-0.626781	0	0	0	-0.000124445	RDH10	HALLMARK_HEME_METABOLISM
1801	-0.62713	0	0	0	-0.000125091	EXOC3L2	HALLMARK_HEME_METABOLISM
1802	-0.627479	0	0	0	-0.000125463	C21orf33	HALLMARK_HEME_METABOLISM
1803	-0.627828	0	0	0	-0.000125521	ARRDC4	HALLMARK_HEME_METABOLISM
1804	-0.628177	0	0	0	-0.000125551	CLEC12A	HALLMARK_HEME_METABOLISM
1805	-0.628526	0	0	0	-0.000125639	CYSLTR2	HALLMARK_HEME_METABOLISM
1806	-0.628875	0	0	0	-0.000125818	MB21D2	HALLMARK_HEME_METABOLISM
1807	-0.629224	0	0	0	-0.000125918	NACC1	HALLMARK_HEME_METABOLISM
1808	-0.629573	0	0	0	-0.00012592	HRH4	HALLMARK_HEME_METABOLISM
1809	-0.629922	0	0	0	-0.000126157	ZBTB42	HALLMARK_HEME_METABOLISM
1810	-0.630271	0	0	0	-0.000126311	FCGR3B	HALLMARK_HEME_METABOLISM
1811	-0.63062	0	0	0	-0.000126579	GRAMD1A	HALLMARK_HEME_METABOLISM
1812	-0.630969	0	0	0	-0.000126592	ANKRD16	HALLMARK_HEME_METABOLISM
1813	-0.631318	0	0	0	-0.000126688	FIZ1	HALLMARK_HEME_METABOLISM
1814	-0.631667	0	0	0	-0.000126932	STK24	HALLMARK_HEME_METABOLISM
1815	-0.632016	0	0	0	-0.000127399	IL1RL1	HALLMARK_HEME_METABOLISM
1816	-0.632365	0	0	0	-0.000128069	USMG5	HALLMARK_HEME_METABOLISM
1817	-0.632715	0	0	0	-0.000128198	PLIN5	HALLMARK_HEME_METABOLISM
1818	-0.633064	0	0	0	-0.000129107	DACT1	HALLMARK_HEME_METABOLISM
1819	-0.633413	0	0	0	-0.000129238	MME	HALLMARK_HEME_METABOLISM
1820	-0.633762	0	0	0	-0.000129239	PDGFD	HALLMARK_HEME_METABOLISM
1821	-0.634111	0	0	0	-0.000129296	IER5	HALLMARK_HEME_METABOLISM
1822	-0.63446	0	0	0	-0.000129451	NAGLU	HALLMARK_HEME_METABOLISM
1823	-0.634809	0	0	0	-0.000129922	INPPL1	HALLMARK_HEME_METABOLISM
1824	-0.635158	0	0	0	-0.000130061	POMP	HALLMARK_HEME_METABOLISM
1825	-0.635507	0	0	0	-0.000130764	ZNF710	HALLMARK_HEME_METABOLISM
1826	-0.635856	0	0	0	-0.000130984	GLI4	HALLMARK_HEME_METABOLISM
1827	-0.636205	0	0	0	-0.000131116	POLG	HALLMARK_HEME_METABOLISM
1828	-0.636554	0	0	0	-0.000131699	SLK	HALLMARK_HEME_METABOLISM
1829	-0.636903	0	0	0	-0.000131749	ZNF117	HALLMARK_HEME_METABOLISM
1830	-0.637252	0	0	0	-0.00013183	NCK2	HALLMARK_HEME_METABOLISM
1831	-0.637601	0	0	0	-0.000132045	TNFRSF11A	HALLMARK_HEME_METABOLISM
1832	-0.63795	0	0	0	-0.000132104	TMEM259	HALLMARK_HEME_METABOLISM
1833	-0.637899	1	-0.0482724	0.0482724	-0.000132129	C3	HALLMARK_HEME_METABOLISM
1834	-0.638248	0	0	0	-0.000132142	MCOLN2	HALLMARK_HEME_METABOLISM
1835	-0.638597	0	0	0	-0.000132433	DUSP2	HALLMARK_HEME_METABOLISM
1836	-0.638946	0	0	0	-0.000133073	ADAMTSL4	HALLMARK_HEME_METABOLISM
1837	-0.639295	0	0	0	-0.000133889	MAP3K1	HALLMARK_HEME_METABOLISM
1838	-0.639644	0	0	0	-0.000134378	PLXND1	HALLMARK_HEME_METABOLISM
1839	-0.639993	0	0	0	-0.000134527	CXCR1	HALLMARK_HEME_METABOLISM
1840	-0.640342	0	0	0	-0.000134881	MKI67	HALLMARK_HEME_METABOLISM
1841	-0.640691	0	0	0	-0.000135436	IDUA	HALLMARK_HEME_METABOLISM
1842	-0.64104	0	0	0	-0.000135559	SLC6A6	HALLMARK_HEME_METABOLISM
1843	-0.641389	0	0	0	-0.000135965	ACAP3	HALLMARK_HEME_METABOLISM
1844	-0.641738	0	0	0	-0.000136162	CAMP	HALLMARK_HEME_METABOLISM
1845	-0.642087	0	0	0	-0.000136492	PDCD1	HALLMARK_HEME_METABOLISM
1846	-0.642436	0	0	0	-0.000136625	KLHL21	HALLMARK_HEME_METABOLISM
1847	-0.642786	0	0	0	-0.000137251	ELOC	HALLMARK_HEME_METABOLISM
1848	-0.643135	0	0	0	-0.000137492	SH2B2	HALLMARK_HEME_METABOLISM
1849	-0.643484	0	0	0	-0.000137556	ANPEP	HALLMARK_HEME_METABOLISM
1850	-0.643833	0	0	0	-0.000137639	TMA16	HALLMARK_HEME_METABOLISM
1851	-0.644182	0	0	0	-0.000137877	SKA2	HALLMARK_HEME_METABOLISM
1852	-0.644531	0	0	0	-0.0001381	GNG11	HALLMARK_HEME_METABOLISM
1853	-0.64488	0	0	0	-0.000138297	SULT1A2	HALLMARK_HEME_METABOLISM
1854	-0.645229	0	0	0	-0.000138652	MFAP3L	HALLMARK_HEME_METABOLISM
1855	-0.645578	0	0	0	-0.000139232	ZNF616	HALLMARK_HEME_METABOLISM
1856	-0.645927	0	0	0	-0.000139389	CLEC11A	HALLMARK_HEME_METABOLISM
1857	-0.646276	0	0	0	-0.000140666	C12orf75	HALLMARK_HEME_METABOLISM
1858	-0.646625	0	0	0	-0.000141623	S1PR5	HALLMARK_HEME_METABOLISM
1859	-0.646974	0	0	0	-0.000141659	TRPM6	HALLMARK_HEME_METABOLISM
1860	-0.647323	0	0	0	-0.000141757	PIM3	HALLMARK_HEME_METABOLISM
1861	-0.647672	0	0	0	-0.000141827	HIST1H2AE	HALLMARK_HEME_METABOLISM
1862	-0.648021	0	0	0	-0.000141902	ABRACL	HALLMARK_HEME_METABOLISM
1863	-0.64837	0	0	0	-0.000142085	CDYL	HALLMARK_HEME_METABOLISM
1864	-0.648719	0	0	0	-0.000143136	ATXN2	HALLMARK_HEME_METABOLISM
1865	-0.649068	0	0	0	-0.000143159	SLC26A1	HALLMARK_HEME_METABOLISM
1866	-0.649417	0	0	0	-0.000143261	FANCE	HALLMARK_HEME_METABOLISM
1867	-0.649766	0	0	0	-0.000144765	CXCR2	HALLMARK_HEME_METABOLISM
1868	-0.650115	0	0	0	-0.00014484	SH3BGRL2	HALLMARK_HEME_METABOLISM
1869	-0.650464	0	0	0	-0.000144893	ARHGEF40	HALLMARK_HEME_METABOLISM
1870	-0.650813	0	0	0	-0.00014547	SLPI	HALLMARK_HEME_METABOLISM
1871	-0.651162	0	0	0	-0.000145497	STK32C	HALLMARK_HEME_METABOLISM
1872	-0.651512	0	0	0	-0.000145994	FBXL6	HALLMARK_HEME_METABOLISM
1873	-0.651861	0	0	0	-0.00014687	LRRC75B	HALLMARK_HEME_METABOLISM
1874	-0.65221	0	0	0	-0.00014688	PARD3	HALLMARK_HEME_METABOLISM
1875	-0.652559	0	0	0	-0.000146974	FBXL16	HALLMARK_HEME_METABOLISM
1876	-0.652908	0	0	0	-0.000147173	TTC22	HALLMARK_HEME_METABOLISM
1877	-0.653257	0	0	0	-0.000147196	TACSTD2	HALLMARK_HEME_METABOLISM
1878	-0.653606	0	0	0	-0.00014782	KLHL35	HALLMARK_HEME_METABOLISM
1879	-0.653955	0	0	0	-0.000148206	CCL3L3	HALLMARK_HEME_METABOLISM
1880	-0.654304	0	0	0	-0.000149055	ITGA1	HALLMARK_HEME_METABOLISM
1881	-0.654653	0	0	0	-0.000149352	AASDHPPT	HALLMARK_HEME_METABOLISM
1882	-0.655002	0	0	0	-0.000150226	SPARC	HALLMARK_HEME_METABOLISM
1883	-0.655351	0	0	0	-0.000150958	B3GNT5	HALLMARK_HEME_METABOLISM
1884	-0.6557	0	0	0	-0.000151146	TMEM150B	HALLMARK_HEME_METABOLISM
1885	-0.656049	0	0	0	-0.000151396	CCDC88B	HALLMARK_HEME_METABOLISM
1886	-0.656398	0	0	0	-0.000151479	ASPHD2	HALLMARK_HEME_METABOLISM
1887	-0.656747	0	0	0	-0.000152034	OTUD5	HALLMARK_HEME_METABOLISM
1888	-0.657096	0	0	0	-0.000152723	OLR1	HALLMARK_HEME_METABOLISM
1889	-0.657445	0	0	0	-0.000153568	SLIRP	HALLMARK_HEME_METABOLISM
1890	-0.657794	0	0	0	-0.000154162	BTNL8	HALLMARK_HEME_METABOLISM
1891	-0.658143	0	0	0	-0.000154279	PPP1R14B	HALLMARK_HEME_METABOLISM
1892	-0.658492	0	0	0	-0.00015543	TGFA	HALLMARK_HEME_METABOLISM
1893	-0.658841	0	0	0	-0.000155553	DHX34	HALLMARK_HEME_METABOLISM
1894	-0.65919	0	0	0	-0.000155643	GPR68	HALLMARK_HEME_METABOLISM
1895	-0.659539	0	0	0	-0.000155824	CD200R1	HALLMARK_HEME_METABOLISM
1896	-0.659888	0	0	0	-0.000156394	BEX3	HALLMARK_HEME_METABOLISM
1897	-0.660238	0	0	0	-0.00015675	CMTR2	HALLMARK_HEME_METABOLISM
1898	-0.660587	0	0	0	-0.00015734	SGK1	HALLMARK_HEME_METABOLISM
1899	-0.660936	0	0	0	-0.000157631	NR2F6	HALLMARK_HEME_METABOLISM
1900	-0.661285	0	0	0	-0.000157903	TMEM8A	HALLMARK_HEME_METABOLISM
1901	-0.661634	0	0	0	-0.000157934	GALNT1	HALLMARK_HEME_METABOLISM
1902	-0.661983	0	0	0	-0.000158156	SIGLEC12	HALLMARK_HEME_METABOLISM
1903	-0.662332	0	0	0	-0.000158288	CXCL8	HALLMARK_HEME_METABOLISM
1904	-0.662681	0	0	0	-0.000158665	TBCA	HALLMARK_HEME_METABOLISM
1905	-0.66303	0	0	0	-0.000159324	BCL3	HALLMARK_HEME_METABOLISM
1906	-0.663379	0	0	0	-0.000160117	ZSWIM6	HALLMARK_HEME_METABOLISM
1907	-0.663728	0	0	0	-0.000160139	TMEM45B	HALLMARK_HEME_METABOLISM
1908	-0.664077	0	0	0	-0.000161513	KIF13A	HALLMARK_HEME_METABOLISM
1909	-0.664426	0	0	0	-0.000161774	ABCA3	HALLMARK_HEME_METABOLISM
1910	-0.664775	0	0	0	-0.000163475	CD24	HALLMARK_HEME_METABOLISM
1911	-0.665124	0	0	0	-0.000164133	ZMYND15	HALLMARK_HEME_METABOLISM
1912	-0.665473	0	0	0	-0.000164327	ORM1	HALLMARK_HEME_METABOLISM
1913	-0.665822	0	0	0	-0.000165304	FBXO31	HALLMARK_HEME_METABOLISM
1914	-0.666171	0	0	0	-0.000165309	ASF1A	HALLMARK_HEME_METABOLISM
1915	-0.66652	0	0	0	-0.000165358	PREX1	HALLMARK_HEME_METABOLISM
1916	-0.666869	0	0	0	-0.000166166	WWC2	HALLMARK_HEME_METABOLISM
1917	-0.667218	0	0	0	-0.000166502	TNKS2	HALLMARK_HEME_METABOLISM
1918	-0.667567	0	0	0	-0.000166774	PPL	HALLMARK_HEME_METABOLISM
1919	-0.667916	0	0	0	-0.000167178	SAPCD2	HALLMARK_HEME_METABOLISM
1920	-0.668265	0	0	0	-0.000167656	AAED1	HALLMARK_HEME_METABOLISM
1921	-0.668614	0	0	0	-0.000167889	FAM43A	HALLMARK_HEME_METABOLISM
1922	-0.668964	0	0	0	-0.000167889	EIF3J	HALLMARK_HEME_METABOLISM
1923	-0.669313	0	0	0	-0.000168197	LONRF1	HALLMARK_HEME_METABOLISM
1924	-0.669662	0	0	0	-0.000168354	KIFC2	HALLMARK_HEME_METABOLISM
1925	-0.670011	0	0	0	-0.000168639	RRM2	HALLMARK_HEME_METABOLISM
1926	-0.67036	0	0	0	-0.000168838	LSM14B	HALLMARK_HEME_METABOLISM
1927	-0.670709	0	0	0	-0.000168847	NDUFB6	HALLMARK_HEME_METABOLISM
1928	-0.671058	0	0	0	-0.000168883	FBXO45	HALLMARK_HEME_METABOLISM
1929	-0.671407	0	0	0	-0.000168966	ITPR2	HALLMARK_HEME_METABOLISM
1930	-0.671756	0	0	0	-0.00016937	NEFL	HALLMARK_HEME_METABOLISM
1931	-0.672105	0	0	0	-0.0001696	BRD4	HALLMARK_HEME_METABOLISM
1932	-0.672454	0	0	0	-0.00017002	NELFB	HALLMARK_HEME_METABOLISM
1933	-0.672803	0	0	0	-0.000170348	NAMPT	HALLMARK_HEME_METABOLISM
1934	-0.673152	0	0	0	-0.000170611	GP1BA	HALLMARK_HEME_METABOLISM
1935	-0.673501	0	0	0	-0.000171112	CERK	HALLMARK_HEME_METABOLISM
1936	-0.67385	0	0	0	-0.000171395	CTU1	HALLMARK_HEME_METABOLISM
1937	-0.674199	0	0	0	-0.000171402	CHI3L1	HALLMARK_HEME_METABOLISM
1938	-0.674548	0	0	0	-0.00017194	BAG6	HALLMARK_HEME_METABOLISM
1939	-0.674897	0	0	0	-0.000172138	STARD10	HALLMARK_HEME_METABOLISM
1940	-0.675246	0	0	0	-0.000172563	SEC14L5	HALLMARK_HEME_METABOLISM
1941	-0.675595	0	0	0	-0.000172939	KCTD11	HALLMARK_HEME_METABOLISM
1942	-0.675944	0	0	0	-0.000173206	JAM3	HALLMARK_HEME_METABOLISM
1943	-0.676293	0	0	0	-0.000173523	ULK2	HALLMARK_HEME_METABOLISM
1944	-0.676642	0	0	0	-0.000173748	KDM4B	HALLMARK_HEME_METABOLISM
1945	-0.676991	0	0	0	-0.000174942	IGF2R	HALLMARK_HEME_METABOLISM
1946	-0.67734	0	0	0	-0.000175066	PARP12	HALLMARK_HEME_METABOLISM
1947	-0.67769	0	0	0	-0.000175568	NTRK1	HALLMARK_HEME_METABOLISM
1948	-0.678039	0	0	0	-0.000175823	MAP7D1	HALLMARK_HEME_METABOLISM
1949	-0.678388	0	0	0	-0.000175928	ABCC3	HALLMARK_HEME_METABOLISM
1950	-0.678737	0	0	0	-0.00017631	KDM5C	HALLMARK_HEME_METABOLISM
1951	-0.679086	0	0	0	-0.000177222	TUBB1	HALLMARK_HEME_METABOLISM
1952	-0.679435	0	0	0	-0.000177639	USF1	HALLMARK_HEME_METABOLISM
1953	-0.679784	0	0	0	-0.000177877	CLDN5	HALLMARK_HEME_METABOLISM
1954	-0.680133	0	0	0	-0.000178445	AKAP12	HALLMARK_HEME_METABOLISM
1955	-0.680482	0	0	0	-0.000179347	LMNB2	HALLMARK_HEME_METABOLISM
1956	-0.680831	0	0	0	-0.000179735	RALGAPA2	HALLMARK_HEME_METABOLISM
1957	-0.68118	0	0	0	-0.000179936	MSR1	HALLMARK_HEME_METABOLISM
1958	-0.681529	0	0	0	-0.000179995	TDRP	HALLMARK_HEME_METABOLISM
1959	-0.681878	0	0	0	-0.000181114	NT5DC2	HALLMARK_HEME_METABOLISM
1960	-0.682227	0	0	0	-0.000181877	ATRN	HALLMARK_HEME_METABOLISM
1961	-0.682576	0	0	0	-0.000182051	IFI44L	HALLMARK_HEME_METABOLISM
1962	-0.682925	0	0	0	-0.000182271	LIMK2	HALLMARK_HEME_METABOLISM
1963	-0.683274	0	0	0	-0.000182569	G6PD	HALLMARK_HEME_METABOLISM
1964	-0.683623	0	0	0	-0.000182746	CD9	HALLMARK_HEME_METABOLISM
1965	-0.683972	0	0	0	-0.000182765	RCC2	HALLMARK_HEME_METABOLISM
1966	-0.684321	0	0	0	-0.000183583	LAMP1	HALLMARK_HEME_METABOLISM
1967	-0.68467	0	0	0	-0.000183794	SDC4	HALLMARK_HEME_METABOLISM
1968	-0.685019	0	0	0	-0.000184038	RNF19B	HALLMARK_HEME_METABOLISM
1969	-0.685368	0	0	0	-0.00018417	TBC1D9	HALLMARK_HEME_METABOLISM
1970	-0.685717	0	0	0	-0.000184288	VWF	HALLMARK_HEME_METABOLISM
1971	-0.686067	0	0	0	-0.000184841	PDGFB	HALLMARK_HEME_METABOLISM
1972	-0.686416	0	0	0	-0.000185179	TNFRSF10C	HALLMARK_HEME_METABOLISM
1973	-0.686765	0	0	0	-0.000186366	CTSG	HALLMARK_HEME_METABOLISM
1974	-0.687114	0	0	0	-0.000186948	TIFA	HALLMARK_HEME_METABOLISM
1975	-0.687463	0	0	0	-0.000186956	PPP6R1	HALLMARK_HEME_METABOLISM
1976	-0.687812	0	0	0	-0.000187033	ITGA9	HALLMARK_HEME_METABOLISM
1977	-0.688161	0	0	0	-0.00018704	GNB1	HALLMARK_HEME_METABOLISM
1978	-0.68851	0	0	0	-0.000187086	PGAM5	HALLMARK_HEME_METABOLISM
1979	-0.688859	0	0	0	-0.000187296	PTGS1	HALLMARK_HEME_METABOLISM
1980	-0.689208	0	0	0	-0.000187787	RPS27L	HALLMARK_HEME_METABOLISM
1981	-0.689557	0	0	0	-0.000187796	OTUD1	HALLMARK_HEME_METABOLISM
1982	-0.689906	0	0	0	-0.000188175	CCL4	HALLMARK_HEME_METABOLISM
1983	-0.690255	0	0	0	-0.000188229	ABO	HALLMARK_HEME_METABOLISM
1984	-0.690604	0	0	0	-0.000188377	NLRP6	HALLMARK_HEME_METABOLISM
1985	-0.690953	0	0	0	-0.000189975	CSNK1A1L	HALLMARK_HEME_METABOLISM
1986	-0.691302	0	0	0	-0.00019059	COL17A1	HALLMARK_HEME_METABOLISM
1987	-0.691651	0	0	0	-0.000191714	MANSC1	HALLMARK_HEME_METABOLISM
1988	-0.692	0	0	0	-0.000191789	CCDC92	HALLMARK_HEME_METABOLISM
1989	-0.692349	0	0	0	-0.00019235	PTP4A2	HALLMARK_HEME_METABOLISM
1990	-0.692698	0	0	0	-0.000192414	BMP6	HALLMARK_HEME_METABOLISM
1991	-0.693047	0	0	0	-0.000192661	THEM6	HALLMARK_HEME_METABOLISM
1992	-0.693396	0	0	0	-0.000193415	ZNF322	HALLMARK_HEME_METABOLISM
1993	-0.693745	0	0	0	-0.000193745	ELOVL7	HALLMARK_HEME_METABOLISM
1994	-0.694094	0	0	0	-0.00019404	SLC9A1	HALLMARK_HEME_METABOLISM
1995	-0.694443	0	0	0	-0.000194253	MT1X	HALLMARK_HEME_METABOLISM
1996	-0.694793	0	0	0	-0.000195315	SPPL3	HALLMARK_HEME_METABOLISM
1997	-0.695142	0	0	0	-0.000195579	F2RL1	HALLMARK_HEME_METABOLISM
1998	-0.695491	0	0	0	-0.000196036	CEACAM8	HALLMARK_HEME_METABOLISM
1999	-0.69584	0	0	0	-0.00019614	WWC3	HALLMARK_HEME_METABOLISM
[truncated: 923 more rows]

## Sheet: Fig3A_andro_GSEA
x	runningScore	position	ymin	ymax	geneList	gene	Description
1	0.112984	1	-0.0484919	0.0484919	0.153069	dehydroepiandrosterone sulfate (DHEA-S)	Androgenic Steroids
2	0.221139	1	-0.0484919	0.0484919	0.146526	epiandrosterone sulfate	Androgenic Steroids
3	0.219583	0	0	0	0.145168	pregnenediol sulfate (C21H34O5S)*	Androgenic Steroids
4	0.325899	1	-0.0484919	0.0484919	0.144035	androsterone sulfate	Androgenic Steroids
5	0.324344	0	0	0	0.138972	pregnenetriol sulfate*	Androgenic Steroids
6	0.322789	0	0	0	0.135337	pregnenolone sulfate	Androgenic Steroids
7	0.421455	1	-0.0484919	0.0484919	0.133672	5alpha-androstan-3beta	17beta-diol monosulfate (2)	Androgenic Steroids
8	0.516438	1	-0.0484919	0.0484919	0.128682	androstenediol (3beta	17beta) disulfate (2)	Androgenic Steroids
9	0.514883	0	0	0	0.118632	pregnenediol disulfate (C21H34O8S2)*	Androgenic Steroids
10	0.601868	1	-0.0484919	0.0484919	0.117846	5alpha-androstan-3beta	17alpha-diol disulfate	Androgenic Steroids
11	0.600313	0	0	0	0.11666	X-24544	Androgenic Steroids
12	0.686234	1	-0.0484919	0.0484919	0.116405	androstenediol (3alpha	17alpha) monosulfate (2)	Androgenic Steroids
13	0.684679	0	0	0	0.115722	tryptophan	Androgenic Steroids
14	0.683124	0	0	0	0.115084	pregnenetriol disulfate*	Androgenic Steroids
15	0.763424	1	-0.0484919	0.0484919	0.10879	androstenediol (3beta	17beta) disulfate (1)	Androgenic Steroids
16	0.761869	0	0	0	0.102141	X-24328	Androgenic Steroids
17	0.760314	0	0	0	0.0950658	3-bromo-5-chloro-2	6-dihydroxybenzoic acid*	Androgenic Steroids
18	0.829566	1	-0.0484919	0.0484919	0.093821	5alpha-androstan-3alpha	17beta-diol disulfate	Androgenic Steroids
19	0.897944	1	-0.0484919	0.0484919	0.0926376	androsterone glucuronide	Androgenic Steroids
20	0.896388	0	0	0	0.0910089	X-23787	Androgenic Steroids
21	0.894833	0	0	0	0.0763696	deoxycarnitine	Androgenic Steroids
22	0.893278	0	0	0	0.07629	3	5-dichloro-2	6-dihydroxybenzoic acid	Androgenic Steroids
23	0.891723	0	0	0	0.0693983	X-25937	Androgenic Steroids
24	0.890167	0	0	0	0.063697	1-(1-enyl-palmitoyl)-2-linoleoyl-GPC (P-16:0/18:2)*	Androgenic Steroids
25	0.936864	1	-0.0484919	0.0484919	0.0632633	andro steroid monosulfate C19H28O6S (1)*	Androgenic Steroids
26	0.935308	0	0	0	0.0624954	carnitine	Androgenic Steroids
27	0.933753	0	0	0	0.0608926	ergothioneine	Androgenic Steroids
28	0.932198	0	0	0	0.0592512	valine	Androgenic Steroids
29	0.930643	0	0	0	0.0576123	N-acetylcarnosine	Androgenic Steroids
30	0.969839	1	-0.0484919	0.0484919	0.0531023	androstenediol (3beta	17beta) monosulfate (2)	Androgenic Steroids
31	0.968284	0	0	0	0.0504134	alpha-hydroxyisocaproate	Androgenic Steroids
32	0.966728	0	0	0	0.0495856	cholesterol sulfate	Androgenic Steroids
33	0.965173	0	0	0	0.0494923	6-bromotryptophan	Androgenic Steroids
34	0.963618	0	0	0	0.0444479	perfluorohexanesulfonate (PFHxS)	Androgenic Steroids
35	0.962063	0	0	0	0.043255	1-(1-enyl-palmitoyl)-2-linoleoyl-GPE (P-16:0/18:2)*	Androgenic Steroids
36	0.960508	0	0	0	0.0423956	1	5-anhydroglucitol (1	5-AG)	Androgenic Steroids
37	0.958952	0	0	0	0.0417519	1-(1-enyl-palmitoyl)-2-arachidonoyl-GPE (P-16:0/20:4)*	Androgenic Steroids
38	0.957397	0	0	0	0.0403323	methionine	Androgenic Steroids
39	0.955842	0	0	0	0.0381278	2-oxoarginine*	Androgenic Steroids
40	0.954287	0	0	0	0.0371651	cis-3	4-methyleneheptanoate	Androgenic Steroids
41	0.952732	0	0	0	0.0365032	behenoyl dihydrosphingomyelin (d18:0/22:0)*	Androgenic Steroids
42	0.951176	0	0	0	0.0329963	leucine	Androgenic Steroids
43	0.949621	0	0	0	0.0307567	lignoceroyl sphingomyelin (d18:1/24:0)	Androgenic Steroids
44	0.948066	0	0	0	0.0252612	choline phosphate	Androgenic Steroids
45	0.946511	0	0	0	0.0246994	1	2-dilinoleoyl-GPC (18:2/18:2)	Androgenic Steroids
46	0.944956	0	0	0	0.0243428	propionylcarnitine (C3)	Androgenic Steroids
47	0.9434	0	0	0	0.0243421	X-24951	Androgenic Steroids
48	0.941845	0	0	0	0.0226743	perfluorooctanesulfonate (PFOS)	Androgenic Steroids
49	0.94029	0	0	0	0.0221253	serine	Androgenic Steroids
50	0.938735	0	0	0	0.0205322	S-allylcysteine	Androgenic Steroids
51	0.937179	0	0	0	0.0185191	GlcNAc sulfate conjugate of C21H34O2 steroid**	Androgenic Steroids
52	0.935624	0	0	0	0.0177401	bilirubin degradation product	C16H18N2O5 (4)**	Androgenic Steroids
53	0.934069	0	0	0	0.0173792	2-aminooctanoate	Androgenic Steroids
54	0.932514	0	0	0	0.0173238	tyrosine	Androgenic Steroids
55	0.930959	0	0	0	0.0165288	picolinate	Androgenic Steroids
56	0.929403	0	0	0	0.0161227	cys-gly	oxidized	Androgenic Steroids
57	0.927848	0	0	0	0.0158773	aspartate	Androgenic Steroids
58	0.926293	0	0	0	0.0157218	1-(1-enyl-stearoyl)-2-arachidonoyl-GPE (P-18:0/20:4)*	Androgenic Steroids
59	0.924738	0	0	0	0.014312	3-formylindole	Androgenic Steroids
60	0.923183	0	0	0	0.0139897	X-21796	Androgenic Steroids
61	0.921627	0	0	0	0.0134699	X-21319	Androgenic Steroids
62	0.920072	0	0	0	0.0132521	bilirubin degradation product	C17H20N2O5 (1)**	Androgenic Steroids
63	0.918517	0	0	0	0.0130932	perfluorooctanoate (PFOA)	Androgenic Steroids
64	0.916962	0	0	0	0.013057	adenosine 5'-monophosphate (AMP)	Androgenic Steroids
65	0.915407	0	0	0	0.0127154	biliverdin	Androgenic Steroids
66	0.913851	0	0	0	0.0120125	gamma-glutamylmethionine	Androgenic Steroids
67	0.912296	0	0	0	0.0118894	linoleoyl ethanolamide	Androgenic Steroids
68	0.910741	0	0	0	0.0118015	taurocholenate sulfate*	Androgenic Steroids
69	0.909186	0	0	0	0.0115433	bilirubin degradation product	C17H20N2O5 (2)**	Androgenic Steroids
70	0.90763	0	0	0	0.0109321	behenoyl sphingomyelin (d18:1/22:0)*	Androgenic Steroids
71	0.906075	0	0	0	0.0108175	urate	Androgenic Steroids
72	0.90452	0	0	0	0.0106616	bilirubin degradation product	C16H18N2O5 (1)**	Androgenic Steroids
73	0.902965	0	0	0	0.00944714	X-21312	Androgenic Steroids
74	0.90141	0	0	0	0.00932345	2-hydroxyoctanoate	Androgenic Steroids
75	0.899854	0	0	0	0.00930735	histidine	Androgenic Steroids
76	0.898299	0	0	0	0.0092312	arachidonoylcarnitine (C20:4)	Androgenic Steroids
77	0.896744	0	0	0	0.00918309	guanidinoacetate	Androgenic Steroids
78	0.895189	0	0	0	0.00916024	bilirubin degradation product	C17H18N2O4 (3)**	Androgenic Steroids
79	0.893634	0	0	0	0.00850317	carotene diol (2)	Androgenic Steroids
80	0.892078	0	0	0	0.00835582	4-methyl-2-oxopentanoate	Androgenic Steroids
81	0.890523	0	0	0	0.00827437	uridine	Androgenic Steroids
82	0.888968	0	0	0	0.00820484	lysine	Androgenic Steroids
83	0.887413	0	0	0	0.00806632	isoleucine	Androgenic Steroids
84	0.885858	0	0	0	0.00773433	metabolonic lactone sulfate	Androgenic Steroids
85	0.884302	0	0	0	0.00772454	glycohyocholate	Androgenic Steroids
86	0.882747	0	0	0	0.00737962	tricosanoyl sphingomyelin (d18:1/23:0)*	Androgenic Steroids
87	0.881192	0	0	0	0.00714556	bilirubin degradation product	C16H18N2O5 (3)**	Androgenic Steroids
88	0.879637	0	0	0	0.00683647	threonine	Androgenic Steroids
89	0.878081	0	0	0	0.00673461	1-stearoyl-2-linoleoyl-GPC (18:0/18:2)*	Androgenic Steroids
90	0.876526	0	0	0	0.00662757	lignoceroylcarnitine (C24)*	Androgenic Steroids
91	0.874971	0	0	0	0.00646651	dihomo-linolenoylcarnitine (C20:3n3 or 6)*	Androgenic Steroids
92	0.873416	0	0	0	0.00616046	phosphoethanolamine	Androgenic Steroids
93	0.871861	0	0	0	0.00595651	bilirubin degradation product	C16H18N2O5 (2)**	Androgenic Steroids
94	0.870305	0	0	0	0.00593235	3-methyl-2-oxovalerate	Androgenic Steroids
95	0.86875	0	0	0	0.00573007	thymol sulfate	Androgenic Steroids
96	0.867195	0	0	0	0.00568052	betaine	Androgenic Steroids
97	0.86564	0	0	0	0.00559065	sphingomyelin (d18:0/20:0	d16:0/22:0)*	Androgenic Steroids
98	0.864085	0	0	0	0.00555741	N-succinyl-phenylalanine	Androgenic Steroids
99	0.862529	0	0	0	0.00550858	X-14939	Androgenic Steroids
100	0.860974	0	0	0	0.0055044	ornithine	Androgenic Steroids
101	0.859419	0	0	0	0.00549152	1-(1-enyl-palmitoyl)-2-arachidonoyl-GPC (P-16:0/20:4)*	Androgenic Steroids
102	0.857864	0	0	0	0.0054535	X-18899	Androgenic Steroids
103	0.856309	0	0	0	0.00544512	1-(1-enyl-stearoyl)-GPE (P-18:0)*	Androgenic Steroids
104	0.854753	0	0	0	0.00541309	trans-3	4-methyleneheptanoate	Androgenic Steroids
105	0.853198	0	0	0	0.00529305	17alpha-hydroxypregnanolone glucuronide	Androgenic Steroids
106	0.851643	0	0	0	0.00527397	X-11858	Androgenic Steroids
107	0.850088	0	0	0	0.0052491	X-25343	Androgenic Steroids
108	0.848533	0	0	0	0.005143	taurine	Androgenic Steroids
109	0.846977	0	0	0	0.00495839	3-phosphoglycerate	Androgenic Steroids
110	0.845422	0	0	0	0.00476402	histidine betaine (hercynine)*	Androgenic Steroids
111	0.843867	0	0	0	0.00462853	carotene diol (1)	Androgenic Steroids
112	0.842312	0	0	0	0.0045916	arachidate (20:0)	Androgenic Steroids
113	0.840756	0	0	0	0.00432077	1-linoleoyl-GPC (18:2)	Androgenic Steroids
114	0.839201	0	0	0	0.00396585	1-(1-enyl-palmitoyl)-GPE (P-16:0)*	Androgenic Steroids
115	0.837646	0	0	0	0.00393655	palmitoyl ethanolamide	Androgenic Steroids
116	0.836091	0	0	0	0.0037887	sphingosine 1-phosphate	Androgenic Steroids
117	0.834536	0	0	0	0.0037275	X-11787	Androgenic Steroids
118	0.83298	0	0	0	0.00366675	sphinganine	Androgenic Steroids
119	0.831425	0	0	0	0.00365243	tetrahydrocortisone glucuronide (5)	Androgenic Steroids
120	0.82987	0	0	0	0.00357319	3-hydroxyoctanoylcarnitine (2)	Androgenic Steroids
121	0.828315	0	0	0	0.0034971	alliin	Androgenic Steroids
122	0.82676	0	0	0	0.00347097	glycerophosphoethanolamine	Androgenic Steroids
123	0.825204	0	0	0	0.00344235	X-21607	Androgenic Steroids
124	0.823649	0	0	0	0.00343661	branched-chain	straight-chain	or cyclopropyl 12:1 fatty acid*	Androgenic Steroids
125	0.822094	0	0	0	0.00337497	argininate*	Androgenic Steroids
126	0.820539	0	0	0	0.00330415	taurochenodeoxycholic acid 3-sulfate	Androgenic Steroids
127	0.818984	0	0	0	0.00329939	cerotoylcarnitine (C26)*	Androgenic Steroids
128	0.817428	0	0	0	0.00323538	sulfate of piperine metabolite C16H19NO3 (2)*	Androgenic Steroids
129	0.815873	0	0	0	0.00322977	1-linoleoyl-2-linolenoyl-GPC (18:2/18:3)*	Androgenic Steroids
130	0.814318	0	0	0	0.00319367	1-(1-enyl-stearoyl)-2-oleoyl-GPE (P-18:0/18:1)	Androgenic Steroids
131	0.812763	0	0	0	0.00314139	2-hydroxydecanoate	Androgenic Steroids
132	0.811207	0	0	0	0.00298364	linoleoylcarnitine (C18:2)*	Androgenic Steroids
133	0.809652	0	0	0	0.00294409	(2 or 3)-decenoate (10:1n7 or n8)	Androgenic Steroids
134	0.808097	0	0	0	0.00277168	indolepropionate	Androgenic Steroids
135	0.806542	0	0	0	0.00273246	sarcosine	Androgenic Steroids
136	0.804987	0	0	0	0.00272833	S-methylcysteine	Androgenic Steroids
137	0.803431	0	0	0	0.00267	pipecolate	Androgenic Steroids
138	0.801876	0	0	0	0.00262428	1-(1-enyl-palmitoyl)-GPC (P-16:0)*	Androgenic Steroids
139	0.800321	0	0	0	0.00257675	bilirubin degradation product	C17H18N2O4 (2)**	Androgenic Steroids
140	0.798766	0	0	0	0.00252318	10-undecenoate (11:1n1)	Androgenic Steroids
141	0.797211	0	0	0	0.00240131	piperine	Androgenic Steroids
142	0.795655	0	0	0	0.00237762	sphingosine	Androgenic Steroids
143	0.7941	0	0	0	0.00229493	X-12456	Androgenic Steroids
144	0.792545	0	0	0	0.00227702	hyocholate	Androgenic Steroids
145	0.79099	0	0	0	0.00226362	1-linoleoyl-2-arachidonoyl-GPC (18:2/20:4n6)*	Androgenic Steroids
146	0.789435	0	0	0	0.00222218	sulfate of piperine metabolite C18H21NO3 (3)*	Androgenic Steroids
147	0.787879	0	0	0	0.002168	EDTA	Androgenic Steroids
148	0.786324	0	0	0	0.0020671	3-hydroxyisobutyrate	Androgenic Steroids
149	0.784769	0	0	0	0.00206316	uracil	Androgenic Steroids
150	0.783214	0	0	0	0.00201894	sulfate of piperine metabolite C16H19NO3 (3)*	Androgenic Steroids
151	0.781658	0	0	0	0.00191338	gamma-glutamylleucine	Androgenic Steroids
152	0.780103	0	0	0	0.00189855	phenylalanine	Androgenic Steroids
153	0.778548	0	0	0	0.00188649	linoleate (18:2n6)	Androgenic Steroids
154	0.776993	0	0	0	0.00186068	X-07765	Androgenic Steroids
155	0.775438	0	0	0	0.00179333	5-oxoproline	Androgenic Steroids
156	0.77672	1	-0.0484919	0.0484919	0.00173776	etiocholanolone glucuronide	Androgenic Steroids
157	0.775165	0	0	0	0.00172096	X-13658	Androgenic Steroids
158	0.77361	0	0	0	0.00171799	1-(1-enyl-oleoyl)-GPE (P-18:1)*	Androgenic Steroids
159	0.772055	0	0	0	0.00171698	1-stearoyl-GPC (18:0)	Androgenic Steroids
160	0.770499	0	0	0	0.00167335	chenodeoxycholate	Androgenic Steroids
161	0.768944	0	0	0	0.00155432	oleoyl ethanolamide	Androgenic Steroids
162	0.767389	0	0	0	0.00148599	X-26111	Androgenic Steroids
163	0.765834	0	0	0	0.00143087	oxindolylalanine	Androgenic Steroids
164	0.764279	0	0	0	0.00140883	asparagine	Androgenic Steroids
165	0.762723	0	0	0	0.00140437	13-HODE + 9-HODE	Androgenic Steroids
166	0.761168	0	0	0	0.00137711	N-acetyl-S-allyl-cysteine	Androgenic Steroids
167	0.759613	0	0	0	0.00137566	sphingomyelin (d18:1/21:0	d17:1/22:0	d16:1/23:0)*	Androgenic Steroids
168	0.758058	0	0	0	0.00135968	1-linoleoyl-GPI (18:2)*	Androgenic Steroids
169	0.756503	0	0	0	0.00133866	stearoylcarnitine (C18)	Androgenic Steroids
170	0.754947	0	0	0	0.00133117	4-guanidinobutanoate	Androgenic Steroids
171	0.753392	0	0	0	0.00133115	3-indoleglyoxylic acid	Androgenic Steroids
172	0.751837	0	0	0	0.00132491	2S	3R-dihydroxybutyrate	Androgenic Steroids
173	0.750282	0	0	0	0.00132268	cis-4-decenoate (10:1n6)*	Androgenic Steroids
174	0.748727	0	0	0	0.00131569	gamma-glutamylglutamine	Androgenic Steroids
175	0.747171	0	0	0	0.00127529	gamma-CEHC	Androgenic Steroids
176	0.745616	0	0	0	0.00126988	X-24295	Androgenic Steroids
177	0.744061	0	0	0	0.00126745	X-25265	Androgenic Steroids
178	0.742506	0	0	0	0.00126357	bilirubin (E	E)*	Androgenic Steroids
179	0.74095	0	0	0	0.0012418	cortolone glucuronide (1)	Androgenic Steroids
180	0.739395	0	0	0	0.00122615	1-methylnicotinamide	Androgenic Steroids
181	0.73784	0	0	0	0.00121101	cyclo(leu-pro)	Androgenic Steroids
182	0.738725	1	-0.0484919	0.0484919	0.00119853	11beta-hydroxyandrosterone glucuronide	Androgenic Steroids
183	0.73717	0	0	0	0.00118965	X-11483	Androgenic Steroids
184	0.735614	0	0	0	0.0011757	2'-O-methyluridine	Androgenic Steroids
185	0.734059	0	0	0	0.00116847	1-oleoyl-GPI (18:1)	Androgenic Steroids
186	0.732504	0	0	0	0.00116529	X-22834	Androgenic Steroids
187	0.730949	0	0	0	0.00115788	branched chain 14:0 dicarboxylic acid**	Androgenic Steroids
188	0.729393	0	0	0	0.00111452	1-linoleoyl-GPE (18:2)*	Androgenic Steroids
189	0.727838	0	0	0	0.00107818	X-11299	Androgenic Steroids
190	0.726283	0	0	0	0.0010687	formiminoglutamate	Androgenic Steroids
191	0.724728	0	0	0	0.00106064	4-allylcatechol sulfate	Androgenic Steroids
192	0.723173	0	0	0	0.0010442	X-23780	Androgenic Steroids
193	0.721617	0	0	0	0.00103364	isoleucylglycine	Androgenic Steroids
194	0.720062	0	0	0	0.00102099	creatine	Androgenic Steroids
195	0.718507	0	0	0	0.00100456	beta-hydroxyisovaleroylcarnitine	Androgenic Steroids
196	0.716952	0	0	0	0.00100283	N6	N6	N6-trimethyllysine	Androgenic Steroids
197	0.715397	0	0	0	0.000996238	delta-CEHC	Androgenic Steroids
198	0.713841	0	0	0	0.000987645	cysteinylglycine disulfide*	Androgenic Steroids
199	0.712286	0	0	0	0.000985643	cis-3	4-methyleneheptanoylcarnitine	Androgenic Steroids
200	0.710731	0	0	0	0.000984688	X-16124	Androgenic Steroids
201	0.709176	0	0	0	0.000965163	7alpha-hydroxy-3-oxo-4-cholestenoate (7-Hoca)	Androgenic Steroids
202	0.707621	0	0	0	0.000963011	linolenate [alpha or gamma; (18:3n3 or 6)]	Androgenic Steroids
203	0.706065	0	0	0	0.000934206	glutamine	Androgenic Steroids
204	0.70451	0	0	0	0.000926578	gamma-glutamylglutamate	Androgenic Steroids
205	0.702955	0	0	0	0.000909637	1-stearoyl-2-linoleoyl-GPI (18:0/18:2)	Androgenic Steroids
206	0.7014	0	0	0	0.000903422	2	4-di-tert-butylphenol	Androgenic Steroids
207	0.699844	0	0	0	0.00089797	2-methylbutyrylcarnitine (C5)	Androgenic Steroids
208	0.698289	0	0	0	0.000885467	3-hydroxyoctanoylcarnitine (1)	Androgenic Steroids
209	0.696734	0	0	0	0.000863541	beta-hydroxyisovalerate	Androgenic Steroids
210	0.695179	0	0	0	0.000858764	3-methylhistidine	Androgenic Steroids
211	0.693624	0	0	0	0.000853271	sphingomyelin (d18:1/25:0	d19:0/24:1	d20:1/23:0	d19:1/24:0)*	Androgenic Steroids
212	0.692068	0	0	0	0.000829401	1	2-dilinoleoyl-GPE (18:2/18:2)*	Androgenic Steroids
213	0.690513	0	0	0	0.000826054	glycerophosphorylcholine (GPC)	Androgenic Steroids
214	0.688958	0	0	0	0.000824245	arginine	Androgenic Steroids
215	0.687403	0	0	0	0.000823825	erucate (22:1n9)	Androgenic Steroids
216	0.685848	0	0	0	0.000811883	X-25957	Androgenic Steroids
217	0.684292	0	0	0	0.000750524	sphingomyelin (d18:1/20:0	d16:1/22:0)*	Androgenic Steroids
218	0.682737	0	0	0	0.000742927	ximenoylcarnitine (C26:1)*	Androgenic Steroids
219	0.681182	0	0	0	0.000731061	pyruvate	Androgenic Steroids
220	0.679627	0	0	0	0.000718376	N-acetylkynurenine (2)	Androgenic Steroids
221	0.678072	0	0	0	0.00071131	4-vinylphenol sulfate	Androgenic Steroids
222	0.676516	0	0	0	0.000701931	1-palmitoyl-2-linoleoyl-GPC (16:0/18:2)	Androgenic Steroids
223	0.674961	0	0	0	0.00069454	glutamate	Androgenic Steroids
224	0.673406	0	0	0	0.000689887	X-21353	Androgenic Steroids
225	0.671851	0	0	0	0.000660937	linoleoyl-arachidonoyl-glycerol (18:2/20:4) [1]*	Androgenic Steroids
226	0.670295	0	0	0	0.000651404	eicosenoate (20:1)	Androgenic Steroids
227	0.66874	0	0	0	0.000641753	palmitoyl dihydrosphingomyelin (d18:0/16:0)*	Androgenic Steroids
228	0.667185	0	0	0	0.000639946	eugenol sulfate	Androgenic Steroids
229	0.66563	0	0	0	0.000628002	glucuronide of piperine metabolite C17H21NO3 (4)*	Androgenic Steroids
230	0.664075	0	0	0	0.000619548	sphingomyelin (d18:1/22:1	d18:2/22:0	d16:1/24:1)*	Androgenic Steroids
231	0.662519	0	0	0	0.000589485	nonadecanoate (19:0)	Androgenic Steroids
232	0.660964	0	0	0	0.000570666	N-acetyl-2-aminooctanoate*	Androgenic Steroids
233	0.659409	0	0	0	0.000569989	2-hydroxy-3-methylvalerate	Androgenic Steroids
234	0.657854	0	0	0	0.000568541	hexadecadienoate (16:2n6)	Androgenic Steroids
235	0.656299	0	0	0	0.000562904	lactosyl-N-palmitoyl-sphingosine (d18:1/16:0)	Androgenic Steroids
236	0.654743	0	0	0	0.000529902	N-acetyl-aspartyl-glutamate (NAAG)	Androgenic Steroids
237	0.653188	0	0	0	0.000525427	2-hydroxybehenate	Androgenic Steroids
238	0.651633	0	0	0	0.000519137	S-methylcysteine sulfoxide	Androgenic Steroids
239	0.650078	0	0	0	0.000508954	(2	4 or 2	5)-dimethylphenol sulfate	Androgenic Steroids
240	0.648523	0	0	0	0.000503058	1-linolenoyl-GPC (18:3)*	Androgenic Steroids
241	0.646967	0	0	0	0.000493243	indoleacetate	Androgenic Steroids
242	0.645412	0	0	0	0.000488873	2-palmitoyl-GPC (16:0)*	Androgenic Steroids
243	0.643857	0	0	0	0.000484859	linoleoyl-linoleoyl-glycerol (18:2/18:2) [1]*	Androgenic Steroids
244	0.642302	0	0	0	0.000483531	taurochenodeoxycholate	Androgenic Steroids
245	0.640747	0	0	0	0.000472825	tiglylcarnitine (C5:1-DC)	Androgenic Steroids
246	0.639191	0	0	0	0.000465394	oleate/vaccenate (18:1)	Androgenic Steroids
247	0.637636	0	0	0	0.000458556	glycochenodeoxycholate	Androgenic Steroids
248	0.636081	0	0	0	0.000449698	4-allylphenol sulfate	Androgenic Steroids
249	0.634526	0	0	0	0.00044871	X-25503	Androgenic Steroids
250	0.63297	0	0	0	0.000446559	3-hydroxydecanoylcarnitine	Androgenic Steroids
251	0.631415	0	0	0	0.000446369	glycerate	Androgenic Steroids
252	0.62986	0	0	0	0.000437689	1-palmitoyl-GPC (16:0)	Androgenic Steroids
253	0.628305	0	0	0	0.000437222	X-23680	Androgenic Steroids
254	0.62675	0	0	0	0.000415073	dihydroferulate	Androgenic Steroids
255	0.625194	0	0	0	0.000411637	indolelactate	Androgenic Steroids
256	0.623639	0	0	0	0.000399626	N-formylanthranilic acid	Androgenic Steroids
257	0.622084	0	0	0	0.000394994	5-hydroxy-2-methylpyridine sulfate	Androgenic Steroids
258	0.620529	0	0	0	0.000394388	glycosyl-N-palmitoyl-sphingosine (d18:1/16:0)	Androgenic Steroids
259	0.618974	0	0	0	0.000391123	palmitate (16:0)	Androgenic Steroids
260	0.617418	0	0	0	0.000389931	glucuronide of piperine metabolite C17H21NO3 (3)*	Androgenic Steroids
261	0.615863	0	0	0	0.000388679	2-piperidinone	Androgenic Steroids
262	0.614308	0	0	0	0.000385975	fibrinopeptide B (1-13)**	Androgenic Steroids
263	0.612753	0	0	0	0.000379475	sphingomyelin (d18:1/24:1	d18:2/24:0)*	Androgenic Steroids
264	0.611198	0	0	0	0.000366424	N	N-dimethylalanine	Androgenic Steroids
265	0.609642	0	0	0	0.000360457	methionine sulfoxide	Androgenic Steroids
266	0.608087	0	0	0	0.000359921	X-11632	Androgenic Steroids
267	0.606532	0	0	0	0.00035505	glycochenodeoxycholate 3-sulfate	Androgenic Steroids
268	0.604977	0	0	0	0.000353011	X-25172	Androgenic Steroids
269	0.603421	0	0	0	0.000343881	xanthine	Androgenic Steroids
270	0.601866	0	0	0	0.000342647	4-hydroxyglutamate	Androgenic Steroids
271	0.600311	0	0	0	0.000325817	N-acetylaspartate (NAA)	Androgenic Steroids
272	0.598756	0	0	0	0.000323591	thyroxine	Androgenic Steroids
273	0.597201	0	0	0	0.00031312	sphingomyelin (d18:2/23:0	d18:1/23:1	d17:1/24:1)*	Androgenic Steroids
274	0.595645	0	0	0	0.000313058	X-24556	Androgenic Steroids
275	0.59409	0	0	0	0.000311832	1-(1-enyl-palmitoyl)-2-palmitoyl-GPC (P-16:0/16:0)*	Androgenic Steroids
276	0.592535	0	0	0	0.000304629	cotinine	Androgenic Steroids
277	0.59098	0	0	0	0.00030156	glucuronide of piperine metabolite C17H21NO3 (5)*	Androgenic Steroids
278	0.589425	0	0	0	0.000296576	sphingomyelin (d18:0/18:0	d19:0/17:0)*	Androgenic Steroids
279	0.587869	0	0	0	0.000293502	alpha-ketoglutarate	Androgenic Steroids
280	0.586314	0	0	0	0.000288446	glycosyl ceramide (d18:1/20:0	d16:1/22:0)*	Androgenic Steroids
281	0.584759	0	0	0	0.000286215	N-acetylalliin	Androgenic Steroids
282	0.583204	0	0	0	0.000255412	X-23974	Androgenic Steroids
283	0.581649	0	0	0	0.000254833	5-hydroxyindole sulfate	Androgenic Steroids
284	0.580093	0	0	0	0.00024496	lactosyl-N-nervonoyl-sphingosine (d18:1/24:1)*	Androgenic Steroids
285	0.578538	0	0	0	0.000237938	taurodeoxycholic acid 3-sulfate	Androgenic Steroids
286	0.576983	0	0	0	0.000231418	stearate (18:0)	Androgenic Steroids
287	0.575428	0	0	0	0.000225208	cholesterol	Androgenic Steroids
288	0.573872	0	0	0	0.000219485	1-stearoyl-GPI (18:0)	Androgenic Steroids
289	0.572317	0	0	0	0.000213437	tartronate (hydroxymalonate)	Androgenic Steroids
290	0.570762	0	0	0	0.000202328	theobromine	Androgenic Steroids
291	0.569207	0	0	0	0.000196338	gamma-tocopherol/beta-tocopherol	Androgenic Steroids
292	0.567652	0	0	0	0.000190861	kynurenate	Androgenic Steroids
293	0.566096	0	0	0	0.000190739	X-22520	Androgenic Steroids
294	0.564541	0	0	0	0.000187832	3-methyl catechol sulfate (1)	Androgenic Steroids
295	0.562986	0	0	0	0.000186026	glycoursodeoxycholic acid sulfate (1)	Androgenic Steroids
296	0.561431	0	0	0	0.000185209	N-acetyltyrosine	Androgenic Steroids
297	0.559876	0	0	0	0.000182364	oleoylcarnitine (C18:1)	Androgenic Steroids
298	0.55832	0	0	0	0.000164582	X-26107	Androgenic Steroids
299	0.556765	0	0	0	0.000163577	X-12822	Androgenic Steroids
300	0.55521	0	0	0	0.000157529	1-palmitoyl-2-linoleoyl-GPI (16:0/18:2)	Androgenic Steroids
301	0.553655	0	0	0	0.00014997	docosahexaenoate (DHA; 22:6n3)	Androgenic Steroids
302	0.5521	0	0	0	0.000146284	butyrylcarnitine (C4)	Androgenic Steroids
303	0.550544	0	0	0	0.000141556	alanine	Androgenic Steroids
304	0.548989	0	0	0	0.000128602	1-palmitoyl-2-stearoyl-GPC (16:0/18:0)	Androgenic Steroids
305	0.547434	0	0	0	0.00012808	o-cresol sulfate	Androgenic Steroids
306	0.545879	0	0	0	0.00012659	1H-indole-7-acetic acid	Androgenic Steroids
307	0.544323	0	0	0	0.000122468	taurolithocholate 3-sulfate	Androgenic Steroids
308	0.542768	0	0	0	0.000119759	X-13695	Androgenic Steroids
309	0.541213	0	0	0	0.000105399	tetradecadienoate (14:2)*	Androgenic Steroids
310	0.539658	0	0	0	0.000101454	hydroxypalmitoyl sphingomyelin (d18:1/16:0(OH))**	Androgenic Steroids
311	0.538103	0	0	0	9.90309e-05	S-carboxyethylcysteine	Androgenic Steroids
312	0.536547	0	0	0	8.10156e-05	docosapentaenoate (n6 DPA; 22:5n6)	Androgenic Steroids
313	0.534992	0	0	0	7.06327e-05	3-ureidopropionate	Androgenic Steroids
314	0.533437	0	0	0	7.01794e-05	taurodeoxycholate	Androgenic Steroids
315	0.531882	0	0	0	6.72951e-05	2-hydroxyarachidate*	Androgenic Steroids
316	0.530327	0	0	0	5.21382e-05	N-acetylisoleucine	Androgenic Steroids
317	0.528771	0	0	0	4.99467e-05	glycocholate	Androgenic Steroids
318	0.527216	0	0	0	4.65396e-05	1-stearoyl-2-linoleoyl-GPE (18:0/18:2)*	Androgenic Steroids
319	0.525661	0	0	0	4.64348e-05	N-acetylarginine	Androgenic Steroids
320	0.524106	0	0	0	4.61936e-05	docosadienoate (22:2n6)	Androgenic Steroids
321	0.522551	0	0	0	4.48351e-05	succinate	Androgenic Steroids
322	0.520995	0	0	0	4.32403e-05	N-delta-acetylornithine	Androgenic Steroids
323	0.51944	0	0	0	2.91389e-05	1-stearoyl-2-arachidonoyl-GPI (18:0/20:4)	Androgenic Steroids
324	0.517885	0	0	0	2.89971e-05	glutamine_degradant*	Androgenic Steroids
325	0.51633	0	0	0	2.61587e-05	palmitoyl sphingomyelin (d18:1/16:0)	Androgenic Steroids
326	0.514774	0	0	0	2.5408e-05	2-hydroxybutyrate/2-hydroxyisobutyrate	Androgenic Steroids
327	0.513219	0	0	0	2.27757e-05	margarate (17:0)	Androgenic Steroids
328	0.511664	0	0	0	1.65603e-05	X-19299	Androgenic Steroids
329	0.510109	0	0	0	1.12447e-05	prolylglycine	Androgenic Steroids
330	0.508554	0	0	0	1.06593e-05	cysteine	Androgenic Steroids
331	0.506998	0	0	0	2.7293e-06	undecenoylcarnitine (C11:1)	Androgenic Steroids
332	0.505443	0	0	0	-5.22697e-07	acetylcarnitine (C2)	Androgenic Steroids
333	0.503888	0	0	0	-2.73846e-06	1-(1-enyl-palmitoyl)-2-oleoyl-GPC (P-16:0/18:1)*	Androgenic Steroids
334	0.502333	0	0	0	-1.08388e-05	vanillic alcohol sulfate	Androgenic Steroids
335	0.500778	0	0	0	-2.23241e-05	thioproline	Androgenic Steroids
336	0.499222	0	0	0	-2.2643e-05	1-palmitoyl-2-oleoyl-GPI (16:0/18:1)*	Androgenic Steroids
337	0.497667	0	0	0	-3.02316e-05	2-stearoyl-GPE (18:0)*	Androgenic Steroids
338	0.496112	0	0	0	-3.2587e-05	oxalate (ethanedioate)	Androgenic Steroids
339	0.494557	0	0	0	-3.30284e-05	lactate	Androgenic Steroids
340	0.493002	0	0	0	-3.8434e-05	X-11850	Androgenic Steroids
341	0.491446	0	0	0	-4.14119e-05	4-ethylcatechol sulfate	Androgenic Steroids
342	0.489891	0	0	0	-4.16377e-05	ectoine	Androgenic Steroids
343	0.488336	0	0	0	-4.46646e-05	genistein sulfate*	Androgenic Steroids
344	0.486781	0	0	0	-4.49132e-05	sphingomyelin (d18:2/18:1)*	Androgenic Steroids
345	0.485226	0	0	0	-5.02719e-05	1-lignoceroyl-GPC (24:0)	Androgenic Steroids
346	0.48367	0	0	0	-5.22364e-05	phenyllactate (PLA)	Androgenic Steroids
347	0.482115	0	0	0	-5.3293e-05	allantoin	Androgenic Steroids
348	0.48056	0	0	0	-5.35834e-05	1-palmitoylglycerol (16:0)	Androgenic Steroids
349	0.479005	0	0	0	-5.54359e-05	dihomo-linoleate (20:2n6)	Androgenic Steroids
350	0.477449	0	0	0	-5.76807e-05	glyco-beta-muricholate**	Androgenic Steroids
351	0.475894	0	0	0	-6.24153e-05	X-12407	Androgenic Steroids
352	0.474339	0	0	0	-6.92662e-05	threonate	Androgenic Steroids
353	0.472784	0	0	0	-7.55114e-05	X-25271	Androgenic Steroids
354	0.471229	0	0	0	-7.61281e-05	1-oleoyl-GPE (18:1)	Androgenic Steroids
355	0.469673	0	0	0	-7.66778e-05	quinate	Androgenic Steroids
356	0.468118	0	0	0	-8.71214e-05	sphingomyelin (d17:1/16:0	d18:1/15:0	d16:1/17:0)*	Androgenic Steroids
357	0.466563	0	0	0	-8.71974e-05	arachidonate (20:4n6)	Androgenic Steroids
358	0.465008	0	0	0	-8.81335e-05	1-myristoyl-2-arachidonoyl-GPC (14:0/20:4)*	Androgenic Steroids
359	0.463453	0	0	0	-9.99286e-05	daidzein sulfate (2)	Androgenic Steroids
360	0.461897	0	0	0	-0.000112725	4-acetylphenol sulfate	Androgenic Steroids
361	0.460342	0	0	0	-0.000117723	hypoxanthine	Androgenic Steroids
362	0.458787	0	0	0	-0.000117734	dihomo-linolenate (20:3n3 or n6)	Androgenic Steroids
363	0.457232	0	0	0	-0.000127503	glycodeoxycholate	Androgenic Steroids
364	0.455677	0	0	0	-0.00014059	valerate (5:0)	Androgenic Steroids
365	0.454121	0	0	0	-0.000154986	glycochenodeoxycholate glucuronide (1)	Androgenic Steroids
366	0.452566	0	0	0	-0.000157138	N1-methyl-2-pyridone-5-carboxamide	Androgenic Steroids
367	0.451011	0	0	0	-0.000157364	pentadecanoate (15:0)	Androgenic Steroids
368	0.449456	0	0	0	-0.000159958	2-hydroxy-4-(methylthio)butanoic acid	Androgenic Steroids
369	0.4479	0	0	0	-0.00017197	dimethylglycine	Androgenic Steroids
370	0.446345	0	0	0	-0.000177356	palmitoylcarnitine (C16)	Androgenic Steroids
371	0.44479	0	0	0	-0.000179992	sphingomyelin (d18:1/19:0	d19:1/18:0)*	Androgenic Steroids
372	0.443235	0	0	0	-0.000184194	glucuronide of C10H18O2 (1)*	Androgenic Steroids
373	0.44168	0	0	0	-0.000188205	ursodeoxycholate	Androgenic Steroids
374	0.440124	0	0	0	-0.000193098	2-acetamidophenol sulfate	Androgenic Steroids
375	0.438569	0	0	0	-0.000215798	deoxycholic acid glucuronide	Androgenic Steroids
376	0.437014	0	0	0	-0.000219556	eicosapentaenoate (EPA; 20:5n3)	Androgenic Steroids
377	0.435459	0	0	0	-0.000222408	palmitoyl-sphingosine-phosphoethanolamine (d18:1/16:0)	Androgenic Steroids
378	0.433904	0	0	0	-0.000226247	stachydrine	Androgenic Steroids
379	0.432348	0	0	0	-0.00023031	1-oleoyl-GPC (18:1)	Androgenic Steroids
380	0.430793	0	0	0	-0.000231438	3-hydroxyoctanoate	Androgenic Steroids
381	0.429238	0	0	0	-0.000231995	heptanoate (7:0)	Androgenic Steroids
382	0.427683	0	0	0	-0.000234254	tetrahydrocortisol glucuronide	Androgenic Steroids
383	0.426128	0	0	0	-0.000244323	myristate (14:0)	Androgenic Steroids
384	0.424572	0	0	0	-0.00024853	X-25520	Androgenic Steroids
385	0.423017	0	0	0	-0.000250386	dihydrocaffeate sulfate (2)	Androgenic Steroids
386	0.421462	0	0	0	-0.00025939	beta-citrylglutamate	Androgenic Steroids
387	0.419907	0	0	0	-0.000259631	inosine	Androgenic Steroids
388	0.418351	0	0	0	-0.000259835	1-palmitoyl-GPI (16:0)	Androgenic Steroids
389	0.416796	0	0	0	-0.000262224	X-26062	Androgenic Steroids
390	0.415241	0	0	0	-0.000263752	N-acetylleucine	Androgenic Steroids
391	0.413686	0	0	0	-0.000270199	X-12221	Androgenic Steroids
392	0.412131	0	0	0	-0.000270232	glutarate (C5-DC)	Androgenic Steroids
393	0.410575	0	0	0	-0.000279094	X-24571	Androgenic Steroids
394	0.40902	0	0	0	-0.000289754	X-23639	Androgenic Steroids
395	0.407465	0	0	0	-0.000292055	sphingomyelin (d18:1/17:0	d17:1/18:0	d19:1/16:0)	Androgenic Steroids
396	0.40591	0	0	0	-0.000297851	10-heptadecenoate (17:1n7)	Androgenic Steroids
397	0.404355	0	0	0	-0.000312521	5	6-dihydrothymine	Androgenic Steroids
398	0.402799	0	0	0	-0.00032513	X-23665	Androgenic Steroids
399	0.401244	0	0	0	-0.000341129	2-aminophenol sulfate	Androgenic Steroids
400	0.399689	0	0	0	-0.000352011	2-methoxyhydroquinone sulfate (1)	Androgenic Steroids
401	0.398134	0	0	0	-0.000353768	X-21383	Androgenic Steroids
402	0.396579	0	0	0	-0.000353813	tridecenedioate (C13:1-DC)*	Androgenic Steroids
403	0.395023	0	0	0	-0.000358887	glycolithocholate sulfate*	Androgenic Steroids
404	0.393468	0	0	0	-0.000362397	glycosyl ceramide (d18:2/24:1	d18:1/24:2)*	Androgenic Steroids
405	0.391913	0	0	0	-0.00036255	myristoyl dihydrosphingomyelin (d18:0/14:0)*	Androgenic Steroids
406	0.390358	0	0	0	-0.000367282	palmitoylcholine	Androgenic Steroids
407	0.388802	0	0	0	-0.000374226	citrulline	Androgenic Steroids
408	0.387247	0	0	0	-0.000394875	X-12707	Androgenic Steroids
409	0.385692	0	0	0	-0.00039779	deoxycholate	Androgenic Steroids
410	0.384137	0	0	0	-0.000399192	laurate (12:0)	Androgenic Steroids
411	0.382582	0	0	0	-0.000405435	10-nonadecenoate (19:1n9)	Androgenic Steroids
412	0.381026	0	0	0	-0.000408801	proline	Androgenic Steroids
413	0.379471	0	0	0	-0.000412062	tetradecadienedioate (C14:2-DC)*	Androgenic Steroids
414	0.377916	0	0	0	-0.00041897	X-12851	Androgenic Steroids
415	0.376361	0	0	0	-0.000431213	N2-acetyl	N6-methyllysine	Androgenic Steroids
416	0.374806	0	0	0	-0.00043976	3-hydroxydecanoate	Androgenic Steroids
417	0.37325	0	0	0	-0.000441473	cis-4-decenoylcarnitine (C10:1)	Androgenic Steroids
418	0.371695	0	0	0	-0.000448448	1-methylurate	Androgenic Steroids
419	0.37014	0	0	0	-0.000458734	octadecanedioate (C18-DC)	Androgenic Steroids
420	0.368585	0	0	0	-0.000458766	N	N	N-trimethyl-alanylproline betaine (TMAP)	Androgenic Steroids
421	0.36703	0	0	0	-0.000469369	X-14904	Androgenic Steroids
422	0.365474	0	0	0	-0.000470268	ethyl beta-glucopyranoside	Androgenic Steroids
423	0.363919	0	0	0	-0.000471202	glucuronide of C10H18O2 (7)*	Androgenic Steroids
424	0.362364	0	0	0	-0.000471831	X-17685	Androgenic Steroids
425	0.360809	0	0	0	-0.000474856	ethyl alpha-glucopyranoside	Androgenic Steroids
426	0.359253	0	0	0	-0.00048067	gamma-glutamylthreonine	Androgenic Steroids
427	0.357698	0	0	0	-0.000481454	palmitoleate (16:1n7)	Androgenic Steroids
428	0.356143	0	0	0	-0.000483219	glycerol 3-phosphate	Androgenic Steroids
429	0.354588	0	0	0	-0.000500331	N-acetyltryptophan	Androgenic Steroids
430	0.353033	0	0	0	-0.000544415	sphingomyelin (d18:1/20:1	d18:2/20:0)*	Androgenic Steroids
431	0.351477	0	0	0	-0.000546876	docosapentaenoate (n3 DPA; 22:5n3)	Androgenic Steroids
432	0.349922	0	0	0	-0.000551294	deoxycholic acid 12-sulfate*	Androgenic Steroids
433	0.348367	0	0	0	-0.000561325	isobutyrylcarnitine (C4)	Androgenic Steroids
434	0.346812	0	0	0	-0.000571292	creatinine	Androgenic Steroids
435	0.345257	0	0	0	-0.000587557	(16 or 17)-methylstearate (a19:0 or i19:0)	Androgenic Steroids
436	0.343701	0	0	0	-0.000602676	saccharin	Androgenic Steroids
437	0.342146	0	0	0	-0.000604347	3-hydroxy-2-methylpyridine sulfate	Androgenic Steroids
438	0.340591	0	0	0	-0.000610914	catechol sulfate	Androgenic Steroids
439	0.339036	0	0	0	-0.000620624	X-13728	Androgenic Steroids
440	0.337481	0	0	0	-0.000637307	pantoate	Androgenic Steroids
441	0.335925	0	0	0	-0.000639189	stearoyl sphingomyelin (d18:1/18:0)	Androgenic Steroids
442	0.33437	0	0	0	-0.000653746	azelate (C9-DC)	Androgenic Steroids
443	0.332815	0	0	0	-0.000654897	3-hydroxymyristate	Androgenic Steroids
444	0.33126	0	0	0	-0.000664741	gamma-glutamylisoleucine*	Androgenic Steroids
445	0.329705	0	0	0	-0.000675164	1-arachidonoyl-GPC (20:4n6)*	Androgenic Steroids
446	0.328149	0	0	0	-0.000690653	1-arachidonoyl-GPI (20:4)*	Androgenic Steroids
447	0.326594	0	0	0	-0.000729514	tetradecanedioate (C14-DC)	Androgenic Steroids
448	0.325039	0	0	0	-0.000744142	1-linoleoylglycerol (18:2)	Androgenic Steroids
449	0.323484	0	0	0	-0.000758852	phosphate	Androgenic Steroids
450	0.321928	0	0	0	-0.00076052	sphingomyelin (d17:1/14:0	d16:1/15:0)*	Androgenic Steroids
451	0.320373	0	0	0	-0.00076259	fructose	Androgenic Steroids
452	0.318818	0	0	0	-0.000769959	X-25810	Androgenic Steroids
453	0.317263	0	0	0	-0.00077933	glucuronide of C10H18O2 (8)*	Androgenic Steroids
454	0.315708	0	0	0	-0.000824928	7-methylxanthine	Androgenic Steroids
455	0.314152	0	0	0	-0.000836966	1-oleoylglycerol (18:1)	Androgenic Steroids
456	0.312597	0	0	0	-0.000840073	vanilloylglycine	Androgenic Steroids
457	0.311042	0	0	0	-0.000840428	cyclo(gly-pro)	Androgenic Steroids
458	0.309487	0	0	0	-0.000849932	1-stearoyl-2-arachidonoyl-GPC (18:0/20:4)	Androgenic Steroids
459	0.307932	0	0	0	-0.000857223	1-palmitoyl-2-dihomo-linolenoyl-GPC (16:0/20:3n3 or 6)*	Androgenic Steroids
460	0.306376	0	0	0	-0.000884175	dopamine 3-O-sulfate	Androgenic Steroids
461	0.304821	0	0	0	-0.000899789	octanoylcarnitine (C8)	Androgenic Steroids
462	0.303266	0	0	0	-0.000911993	sphingomyelin (d18:1/14:0	d16:1/16:0)*	Androgenic Steroids
463	0.301711	0	0	0	-0.000915441	decanoylcarnitine (C10)	Androgenic Steroids
464	0.300156	0	0	0	-0.000917124	X-25519	Androgenic Steroids
465	0.2986	0	0	0	-0.000949642	sphingomyelin (d18:2/24:1	d18:1/24:2)*	Androgenic Steroids
466	0.297045	0	0	0	-0.000966252	dodecenedioate (C12:1-DC)*	Androgenic Steroids
467	0.29549	0	0	0	-0.000989076	X-17438	Androgenic Steroids
468	0.293935	0	0	0	-0.000990013	1-methyl-5-imidazoleacetate	Androgenic Steroids
469	0.292379	0	0	0	-0.00101262	sphingomyelin (d18:2/16:0	d18:1/16:1)*	Androgenic Steroids
470	0.290824	0	0	0	-0.00101349	glycosyl-N-stearoyl-sphingosine (d18:1/18:0)	Androgenic Steroids
471	0.289269	0	0	0	-0.00101415	5-hydroxylysine	Androgenic Steroids
472	0.287714	0	0	0	-0.00104106	1-arachidonoyl-GPE (20:4n6)*	Androgenic Steroids
473	0.286159	0	0	0	-0.00104987	caprylate (8:0)	Androgenic Steroids
474	0.284603	0	0	0	-0.00105085	butyrate/isobutyrate (4:0)	Androgenic Steroids
475	0.283048	0	0	0	-0.00107514	citrate	Androgenic Steroids
476	0.281493	0	0	0	-0.00109108	N-acetylthreonine	Androgenic Steroids
477	0.279938	0	0	0	-0.00109273	pro-hydroxy-pro	Androgenic Steroids
478	0.278383	0	0	0	-0.00109442	1-stearoyl-2-oleoyl-GPC (18:0/18:1)	Androgenic Steroids
479	0.276827	0	0	0	-0.0011017	urea	Androgenic Steroids
480	0.275272	0	0	0	-0.00110462	fructosyllysine	Androgenic Steroids
481	0.273717	0	0	0	-0.00111585	1-palmitoleoyl-GPC (16:1)*	Androgenic Steroids
482	0.272162	0	0	0	-0.00111698	2-hydroxystearate	Androgenic Steroids
483	0.270607	0	0	0	-0.00112318	X-23662	Androgenic Steroids
484	0.269051	0	0	0	-0.00112854	sphingomyelin (d18:2/24:2)*	Androgenic Steroids
485	0.267496	0	0	0	-0.00113194	branched-chain	straight-chain	or cyclopropyl 10:1 fatty acid (1)*	Androgenic Steroids
486	0.265941	0	0	0	-0.00114256	orotate	Androgenic Steroids
487	0.264386	0	0	0	-0.00115071	3-hydroxystachydrine*	Androgenic Steroids
488	0.26283	0	0	0	-0.00119908	5-dodecenoate (12:1n7)	Androgenic Steroids
489	0.261275	0	0	0	-0.00120858	X-21959	Androgenic Steroids
490	0.25972	0	0	0	-0.00121521	1-palmitoyl-2-arachidonoyl-GPI (16:0/20:4)*	Androgenic Steroids
491	0.258165	0	0	0	-0.00121623	2-hydroxypalmitate	Androgenic Steroids
492	0.25661	0	0	0	-0.00123304	hexadecanedioate (C16-DC)	Androgenic Steroids
493	0.255054	0	0	0	-0.00124371	caproate (6:0)	Androgenic Steroids
494	0.253499	0	0	0	-0.00124931	laurylcarnitine (C12)	Androgenic Steroids
495	0.251944	0	0	0	-0.00130673	2-aminoheptanoate	Androgenic Steroids
496	0.250389	0	0	0	-0.00130723	myristoleoylcarnitine (C14:1)*	Androgenic Steroids
497	0.248834	0	0	0	-0.00133072	glutarylcarnitine (C5-DC)	Androgenic Steroids
498	0.247278	0	0	0	-0.00134302	X-13723	Androgenic Steroids
499	0.245723	0	0	0	-0.00135018	anthranilate	Androgenic Steroids
500	0.244168	0	0	0	-0.00138273	16-hydroxypalmitate	Androgenic Steroids
501	0.242613	0	0	0	-0.00139715	3-aminoisobutyrate	Androgenic Steroids
502	0.241058	0	0	0	-0.00140371	N-palmitoyl-sphingadienine (d18:2/16:0)*	Androgenic Steroids
503	0.239502	0	0	0	-0.00140911	3-hydroxybutyrate (BHBA)	Androgenic Steroids
504	0.237947	0	0	0	-0.00142078	sphingomyelin (d18:2/21:0	d16:2/23:0)*	Androgenic Steroids
505	0.236392	0	0	0	-0.00143509	gamma-glutamylphenylalanine	Androgenic Steroids
506	0.234837	0	0	0	-0.00147588	X-25420	Androgenic Steroids
507	0.233281	0	0	0	-0.00148201	1-stearoyl-2-docosahexaenoyl-GPC (18:0/22:6)	Androgenic Steroids
508	0.231726	0	0	0	-0.00149485	glycolithocholate	Androgenic Steroids
509	0.230171	0	0	0	-0.00152271	N-acetylphenylalanine	Androgenic Steroids
510	0.228616	0	0	0	-0.00152929	3-hydroxy-2-ethylpropionate	Androgenic Steroids
511	0.227061	0	0	0	-0.00154872	sphingomyelin (d18:1/18:1	d18:2/18:0)	Androgenic Steroids
512	0.225505	0	0	0	-0.00157301	dodecanedioate (C12-DC)	Androgenic Steroids
513	0.22395	0	0	0	-0.00159605	3-hydroxyhexanoate	Androgenic Steroids
514	0.222395	0	0	0	-0.00160275	dihydroferulic acid sulfate	Androgenic Steroids
515	0.22084	0	0	0	-0.00160313	retinol (vitamin A)	Androgenic Steroids
516	0.219285	0	0	0	-0.00160626	alpha-tocopherol	Androgenic Steroids
517	0.217729	0	0	0	-0.00160851	1-palmitoyl-2-docosahexaenoyl-GPC (16:0/22:6)	Androgenic Steroids
518	0.216174	0	0	0	-0.00164536	sphingomyelin (d17:2/16:0	d18:2/15:0)*	Androgenic Steroids
519	0.214619	0	0	0	-0.00170103	4-chlorobenzoic acid	Androgenic Steroids
520	0.213064	0	0	0	-0.00176618	sphingomyelin (d18:1/22:2	d18:2/22:1	d16:1/24:2)*	Androgenic Steroids
521	0.211509	0	0	0	-0.00179036	N-acetylmethionine	Androgenic Steroids
522	0.209953	0	0	0	-0.0018458	sebacate (C10-DC)	Androgenic Steroids
523	0.208398	0	0	0	-0.00185357	glycine	Androgenic Steroids
524	0.206843	0	0	0	-0.00190451	kynurenine	Androgenic Steroids
525	0.205288	0	0	0	-0.00191806	X-12193	Androgenic Steroids
526	0.203733	0	0	0	-0.00192817	1-palmitoyl-2-arachidonoyl-GPC (16:0/20:4n6)	Androgenic Steroids
527	0.202177	0	0	0	-0.00199535	caprate (10:0)	Androgenic Steroids
528	0.200622	0	0	0	-0.00200322	N-palmitoyl-sphingosine (d18:1/16:0)	Androgenic Steroids
529	0.199067	0	0	0	-0.00202818	hippurate	Androgenic Steroids
530	0.197512	0	0	0	-0.00203918	1-palmitoyl-2-linoleoyl-GPE (16:0/18:2)	Androgenic Steroids
531	0.195956	0	0	0	-0.00205394	2-hydroxysebacate	Androgenic Steroids
532	0.194401	0	0	0	-0.00208886	3-hydroxydodecanedioate*	Androgenic Steroids
533	0.192846	0	0	0	-0.00222998	X-15461	Androgenic Steroids
534	0.191291	0	0	0	-0.00223104	gamma-CEHC glucuronide*	Androgenic Steroids
535	0.189736	0	0	0	-0.0022843	1-myristoyl-2-palmitoyl-GPC (14:0/16:0)	Androgenic Steroids
536	0.18818	0	0	0	-0.00232682	pyridoxate	Androgenic Steroids
537	0.186625	0	0	0	-0.00234318	3-hydroxyhippurate	Androgenic Steroids
538	0.18507	0	0	0	-0.00234524	2R	3R-dihydroxybutyrate	Androgenic Steroids
539	0.183515	0	0	0	-0.00242561	N	N-dimethyl-pro-pro	Androgenic Steroids
540	0.18196	0	0	0	-0.00243092	gamma-glutamylvaline	Androgenic Steroids
541	0.180404	0	0	0	-0.00252394	galactonate	Androgenic Steroids
542	0.178849	0	0	0	-0.00254993	1-stearoyl-2-arachidonoyl-GPE (18:0/20:4)	Androgenic Steroids
543	0.177294	0	0	0	-0.00262018	cinnamoylglycine	Androgenic Steroids
544	0.175739	0	0	0	-0.002652	acisoga	Androgenic Steroids
545	0.174184	0	0	0	-0.00269178	glucuronide of C12H22O4 (1)*	Androgenic Steroids
546	0.172628	0	0	0	-0.00273529	sphingomyelin (d18:1/20:2	d18:2/20:1	d16:1/22:2)*	Androgenic Steroids
547	0.171073	0	0	0	-0.00274253	ascorbic acid 3-sulfate*	Androgenic Steroids
548	0.169518	0	0	0	-0.00289347	palmitoleoylcarnitine (C16:1)*	Androgenic Steroids
549	0.167963	0	0	0	-0.00301029	imidazole lactate	Androgenic Steroids
550	0.166407	0	0	0	-0.003117	3-methoxytyrosine	Androgenic Steroids
551	0.164852	0	0	0	-0.00312833	phenol sulfate	Androgenic Steroids
552	0.163297	0	0	0	-0.00314095	X-13553	Androgenic Steroids
553	0.161742	0	0	0	-0.00321974	3-amino-2-piperidone	Androgenic Steroids
554	0.160187	0	0	0	-0.00325119	X-17676	Androgenic Steroids
555	0.158631	0	0	0	-0.00332711	sulfate*	Androgenic Steroids
556	0.157076	0	0	0	-0.00332899	N-acetylvaline	Androgenic Steroids
557	0.155521	0	0	0	-0.00341281	X-23654	Androgenic Steroids
558	0.153966	0	0	0	-0.00348002	cysteine s-sulfate	Androgenic Steroids
559	0.152411	0	0	0	-0.0036427	N-stearoyl-sphingosine (d18:1/18:0)*	Androgenic Steroids
560	0.150855	0	0	0	-0.0038191	indoleacetylglutamine	Androgenic Steroids
561	0.1493	0	0	0	-0.00402531	methylsuccinate	Androgenic Steroids
562	0.147745	0	0	0	-0.00405528	1-palmitoyl-GPE (16:0)	Androgenic Steroids
563	0.14619	0	0	0	-0.00419331	sphingomyelin (d18:2/23:1)*	Androgenic Steroids
564	0.144635	0	0	0	-0.00447117	aconitate [cis or trans]	Androgenic Steroids
565	0.143079	0	0	0	-0.00458768	1	2-dipalmitoyl-GPC (16:0/16:0)	Androgenic Steroids
566	0.141524	0	0	0	-0.00483544	X-12216	Androgenic Steroids
567	0.139969	0	0	0	-0.0049781	hydantoin-5-propionate	Androgenic Steroids
568	0.138414	0	0	0	-0.00504475	X-25371	Androgenic Steroids
569	0.136858	0	0	0	-0.00509487	X-26119	Androgenic Steroids
570	0.135303	0	0	0	-0.00538983	3-hydroxybutyroylglycine**	Androgenic Steroids
571	0.133748	0	0	0	-0.00568623	X-18887	Androgenic Steroids
572	0.132193	0	0	0	-0.00572791	1-oleoyl-2-docosahexaenoyl-GPC (18:1/22:6)*	Androgenic Steroids
573	0.130638	0	0	0	-0.00598246	S-adenosylhomocysteine (SAH)	Androgenic Steroids
574	0.129082	0	0	0	-0.00613292	hydroxy-N6	N6	N6-trimethyllysine*	Androgenic Steroids
575	0.127527	0	0	0	-0.00630332	X-19141	Androgenic Steroids
576	0.125972	0	0	0	-0.00631956	X-16580	Androgenic Steroids
577	0.124417	0	0	0	-0.00646701	pantothenate	Androgenic Steroids
578	0.122862	0	0	0	-0.00646798	1-palmitoyl-2-oleoyl-GPE (16:0/18:1)	Androgenic Steroids
579	0.121306	0	0	0	-0.00655599	ribitol	Androgenic Steroids
580	0.119751	0	0	0	-0.00665016	X-12410	Androgenic Steroids
581	0.118196	0	0	0	-0.00668313	cis-3	4-methyleneheptanoylglycine	Androgenic Steroids
582	0.116641	0	0	0	-0.00678496	lyxonate	Androgenic Steroids
583	0.115086	0	0	0	-0.00688195	pentose acid*	Androgenic Steroids
584	0.11353	0	0	0	-0.0069976	cystine	Androgenic Steroids
585	0.111975	0	0	0	-0.00703196	methyl-4-hydroxybenzoate sulfate	Androgenic Steroids
586	0.11042	0	0	0	-0.00745801	N6-acetyllysine	Androgenic Steroids
587	0.108865	0	0	0	-0.00779635	O-sulfo-tyrosine	Androgenic Steroids
588	0.107309	0	0	0	-0.00793942	gamma-glutamylglycine	Androgenic Steroids
589	0.105754	0	0	0	-0.0079417	1-stearoyl-2-docosahexaenoyl-GPE (18:0/22:6)*	Androgenic Steroids
590	0.104199	0	0	0	-0.00801923	malate	Androgenic Steroids
591	0.102644	0	0	0	-0.00860002	3-indoxyl sulfate	Androgenic Steroids
592	0.101089	0	0	0	-0.00900097	N-acetyl-2-aminoadipate	Androgenic Steroids
593	0.0995334	0	0	0	-0.00930733	vanillylmandelate (VMA)	Androgenic Steroids
594	0.0979782	0	0	0	-0.00977752	2	3-dihydroxyisovalerate	Androgenic Steroids
595	0.096423	0	0	0	-0.00988326	adipoylcarnitine (C6-DC)	Androgenic Steroids
596	0.0948678	0	0	0	-0.0102419	N-acetylalanine	Androgenic Steroids
597	0.0933126	0	0	0	-0.01046	fumarate	Androgenic Steroids
598	0.0917574	0	0	0	-0.0111614	1-palmitoyl-2-oleoyl-GPC (16:0/18:1)	Androgenic Steroids
599	0.0902022	0	0	0	-0.0115754	methionine sulfone	Androgenic Steroids
600	0.088647	0	0	0	-0.0115967	orotidine	Androgenic Steroids
601	0.0870918	0	0	0	-0.0130575	choline	Androgenic Steroids
602	0.0855365	0	0	0	-0.0131644	dimethylarginine (SDMA + ADMA)	Androgenic Steroids
603	0.0839813	0	0	0	-0.0135166	glucose	Androgenic Steroids
604	0.0824261	0	0	0	-0.0135402	sucrose	Androgenic Steroids
605	0.0808709	0	0	0	-0.013925	N-acetylglutamine	Androgenic Steroids
606	0.0793157	0	0	0	-0.0141929	vanillactate	Androgenic Steroids
607	0.0777605	0	0	0	-0.0142566	4-hydroxyhippurate	Androgenic Steroids
608	0.0762053	0	0	0	-0.0144164	2-hydroxyglutarate	Androgenic Steroids
609	0.0746501	0	0	0	-0.016212	mannose	Androgenic Steroids
610	0.0730949	0	0	0	-0.0178953	ascorbic acid 2-sulfate	Androgenic Steroids
611	0.0715397	0	0	0	-0.0180261	1-methyl-4-imidazoleacetate	Androgenic Steroids
612	0.0699844	0	0	0	-0.0217504	X-23593	Androgenic Steroids
613	0.0684292	0	0	0	-0.0223181	glycerol	Androgenic Steroids
614	0.066874	0	0	0	-0.0224423	1-palmitoyl-2-arachidonoyl-GPE (16:0/20:4)*	Androgenic Steroids
615	0.0653188	0	0	0	-0.0233886	p-cresol sulfate	Androgenic Steroids
616	0.0637636	0	0	0	-0.0236562	erythritol	Androgenic Steroids
617	0.0622084	0	0	0	-0.0277068	X-25790	Androgenic Steroids
618	0.0606532	0	0	0	-0.0281252	gamma-carboxyglutamate	Androgenic Steroids
619	0.059098	0	0	0	-0.0285249	hexanoylglutamine	Androgenic Steroids
620	0.0575428	0	0	0	-0.0288072	(N(1) + N(8))-acetylspermidine	Androgenic Steroids
621	0.0559876	0	0	0	-0.0305779	N-acetylneuraminate	Androgenic Steroids
622	0.0544323	0	0	0	-0.0321222	X-24728	Androgenic Steroids
623	0.0528771	0	0	0	-0.0349054	quinolinate	Androgenic Steroids
624	0.0513219	0	0	0	-0.0352288	3-methylglutarylcarnitine (2)	Androgenic Steroids
625	0.0497667	0	0	0	-0.0366579	X-12026	Androgenic Steroids
626	0.0482115	0	0	0	-0.0392378	N6-carbamoylthreonyladenosine	Androgenic Steroids
627	0.0466563	0	0	0	-0.0410394	2-pyrrolidinone	Androgenic Steroids
628	0.0451011	0	0	0	-0.0446238	N-acetylglutamate	Androgenic Steroids
629	0.0435459	0	0	0	-0.0461724	1-palmitoyl-2-docosahexaenoyl-GPE (16:0/22:6)*	Androgenic Steroids
630	0.0419907	0	0	0	-0.0465281	2-O-methylascorbic acid	Androgenic Steroids
631	0.0404355	0	0	0	-0.0466261	glucuronate	Androgenic Steroids
632	0.0388802	0	0	0	-0.0476464	N1-methyladenosine	Androgenic Steroids
633	0.037325	0	0	0	-0.0498106	X-12104	Androgenic Steroids
634	0.0357698	0	0	0	-0.0502718	glutamine conjugate of C6H10O2 (2)*	Androgenic Steroids
635	0.0342146	0	0	0	-0.0539715	N-formylmethionine	Androgenic Steroids
636	0.0326594	0	0	0	-0.0565813	trimethylamine N-oxide	Androgenic Steroids
637	0.0311042	0	0	0	-0.059072	N-acetylserine	Androgenic Steroids
638	0.029549	0	0	0	-0.0608682	ribonate	Androgenic Steroids
639	0.0279938	0	0	0	-0.0641514	N-acetylglucosamine/N-acetylgalactosamine	Androgenic Steroids
640	0.0264386	0	0	0	-0.0673015	N-acetylglycine	Androgenic Steroids
641	0.0248834	0	0	0	-0.0687618	arabonate/xylonate	Androgenic Steroids
642	0.0233281	0	0	0	-0.0724623	X-12096	Androgenic Steroids
643	0.0217729	0	0	0	-0.0731639	gulonate*	Androgenic Steroids
644	0.0202177	0	0	0	-0.0764961	p-cresol glucuronide*	Androgenic Steroids
645	0.0186625	0	0	0	-0.07951	X-17348	Androgenic Steroids
646	0.0171073	0	0	0	-0.0844616	erythronate*	Androgenic Steroids
647	0.0155521	0	0	0	-0.0847977	4-acetamidobutanoate	Androgenic Steroids
648	0.0139969	0	0	0	-0.0852112	N-acetylputrescine	Androgenic Steroids
649	0.0124417	0	0	0	-0.0871448	3	4-dihydroxybutyrate	Androgenic Steroids
650	0.0108865	0	0	0	-0.0890474	arabitol/xylitol	Androgenic Steroids
651	0.00933126	0	0	0	-0.107574	C-glycosyltryptophan	Androgenic Steroids
652	0.00777605	0	0	0	-0.110382	hydroxyasparagine**	Androgenic Steroids
653	0.00622084	0	0	0	-0.110594	pseudouridine	Androgenic Steroids
654	0.00466563	0	0	0	-0.110858	phenylacetylglutamine	Androgenic Steroids
655	0.00311042	0	0	0	-0.113522	X-25422	Androgenic Steroids
656	0.00155521	0	0	0	-0.114936	phenylacetylglutamate	Androgenic Steroids
657	-1.11022e-16	0	0	0	-0.115613	gluconate	Androgenic Steroids

## Sheet: Fig3B_coefficient
feature	coefficient
SO_TNFRSF11B	-0.152103
SO_FGF23	-0.135715
SO_MMP10	-0.115398
SO_TNFRSF9	-0.106031
SO_DNER	0.10568
SO_IL10RB	-0.10548
SO_CXCL9	-0.0989771
SO_CSF1	-0.0951513
SO_FGF21	-0.0936189
PMG_dehydroepiandrosteronesulfateDHEAS	0.153069
PMG_epiandrosteronesulfate	0.146526
PMG_pregnenediolsulfateC21H34O5S	0.145168
PMG_androsteronesulfate	0.144035
PMG_pregnenetriolsulfate	0.138972
PMG_pregnenolonesulfate	0.135337
PMG_5alphaandrostan3beta17betadiolmonosulfate2	0.133672
PMG_androstenediol3beta17betadisulfate2	0.128682
PMG_pregnenedioldisulfateC21H34O8S2	0.118632
PMG_5alphaandrostan3beta17alphadioldisulfate	0.117846
PMG_X24544	0.11666
PMG_androstenediol3alpha17alphamonosulfate2	0.116405
PMG_pregnenetrioldisulfate	0.115084
PMG_phenylacetylglutamate	-0.114936
PMG_phenylacetylglutamine	-0.110858
PPG_LRG1	-0.141658
PGX_OSBP2	-0.126029

## Sheet: Fig3B_pval
feature	LOG10 adj. p-val
SO_TNFRSF11B	0.2623
SO_FGF23	0.127339
SO_MMP10	0.0212713
SO_TNFRSF9	0.110169
SO_DNER	3.34299
SO_IL10RB	0.2623
SO_CXCL9	0.2623
SO_CSF1	0.144867
SO_FGF21	0.2623
PMG_dehydroepiandrosteronesulfateDHEAS	1.55933
PMG_epiandrosteronesulfate	1.55933
PMG_pregnenediolsulfateC21H34O5S	0.714943
PMG_androsteronesulfate	1.3702
PMG_pregnenetriolsulfate	0.232603
PMG_pregnenolonesulfate	1.1449
PMG_5alphaandrostan3beta17betadiolmonosulfate2	1.86692
PMG_androstenediol3beta17betadisulfate2	1.14181
PMG_pregnenedioldisulfateC21H34O8S2	0.161478
PMG_5alphaandrostan3beta17alphadioldisulfate	1.85077
PMG_X24544	0.647337
PMG_androstenediol3alpha17alphamonosulfate2	1.26992
PMG_pregnenetrioldisulfate	0.232603
PMG_phenylacetylglutamate	0.158864
PMG_phenylacetylglutamine	0.137208
PPG_LRG1	2.00619
PGX_OSBP2	0.647337

## Sheet: Fig3C_data
value	name	event_type	event_date	enrollment_site	discretized_admit_age_quantile	sex	trajectory_group	endpoints	cohort	partition
-0.643063	Hallmark Heme Metabolism	Visit 8	190	Boston/BWH	[18,35]	Male	2	MIN	convalescent	test
-0.601883	Hallmark Heme Metabolism	Visit 9	274	Boston/BWH	[18,35]	Male	2	MIN	convalescent	test
	Hallmark Heme Metabolism	Visit 10	357	Boston/BWH	[18,35]	Male	2	MIN	convalescent	test
0.334825	Hallmark Heme Metabolism	Visit 8	188	Boston/BWH	[50,63]	Female	2	MIN	convalescent	test
	Hallmark Heme Metabolism	Visit 10	386	Boston/BWH	[50,63]	Female	2	MIN	convalescent	test
0.940247	Hallmark Heme Metabolism	Visit 7	118	Boston/BWH	[50,63]	Female	2	MIN	convalescent	test
1.53314	Hallmark Heme Metabolism	Visit 8	203	Boston/BWH	[50,63]	Male	4	MIN	convalescent	test
1.71395	Hallmark Heme Metabolism	Visit 9	285	Boston/BWH	[50,63]	Male	4	MIN	convalescent	test
0.678675	Hallmark Heme Metabolism	Visit 10	397	Boston/BWH	[50,63]	Male	4	MIN	convalescent	test
1.33588	Hallmark Heme Metabolism	Visit 7	131	Boston/BWH	[50,63]	Male	4	MIN	convalescent	test
-0.678382	Hallmark Heme Metabolism	Visit 9	283	Case Western	[36,49]	Male	2	LC	convalescent	test
-0.758913	Hallmark Heme Metabolism	Visit 10	380	Case Western	[36,49]	Male	2	LC	convalescent	test
-1.10143	Hallmark Heme Metabolism	Visit 7	114	Case Western	[36,49]	Male	2	LC	convalescent	test
	Hallmark Heme Metabolism	Visit 8	214	Case Western	[64,77]	Male	3	MIN	convalescent	test
-1.19206	Hallmark Heme Metabolism	Visit 9	293	Case Western	[64,77]	Male	3	MIN	convalescent	test
-1.04095	Hallmark Heme Metabolism	Visit 7	118	Case Western	[64,77]	Male	3	MIN	convalescent	test
-0.713427	Hallmark Heme Metabolism	Visit 7	97	Case Western	[50,63]	Female	1	MIN	convalescent	test
-0.789265	Hallmark Heme Metabolism	Visit 9	279	Case Western	[64,77]	Male	2	MIN	convalescent	test
-0.788886	Hallmark Heme Metabolism	Visit 10	376	Case Western	[64,77]	Male	2	MIN	convalescent	test
	Hallmark Heme Metabolism	Visit 7	103	Case Western	[64,77]	Male	2	MIN	convalescent	test
0.45269	Hallmark Heme Metabolism	Visit 8	193	Case Western	[50,63]	Male	3	LC	convalescent	test
-0.271083	Hallmark Heme Metabolism	Visit 9	277	Case Western	[50,63]	Male	3	LC	convalescent	test
-0.116315	Hallmark Heme Metabolism	Visit 10	383	Case Western	[50,63]	Male	3	LC	convalescent	test
-0.36806	Hallmark Heme Metabolism	Visit 7	109	Case Western	[50,63]	Male	3	LC	convalescent	test
0.53178	Hallmark Heme Metabolism	Visit 8	189	Case Western	[50,63]	Male	3	MIN	convalescent	test
-0.0387285	Hallmark Heme Metabolism	Visit 9	281	Case Western	[50,63]	Male	3	MIN	convalescent	test
0.450477	Hallmark Heme Metabolism	Visit 10	385	Case Western	[50,63]	Male	3	MIN	convalescent	test
-0.203869	Hallmark Heme Metabolism	Visit 7	105	Case Western	[50,63]	Male	3	MIN	convalescent	test
0.00573622	Hallmark Heme Metabolism	Visit 7	96	Case Western	[50,63]	Female	2	LC	convalescent	test
-0.128634	Hallmark Heme Metabolism	Visit 7	102	Case Western	[64,77]	Female	2	LC	convalescent	test
-0.0908629	Hallmark Heme Metabolism	Visit 7	99	Case Western	[64,77]	Female	3	LC	convalescent	test
4.85614	Hallmark Heme Metabolism	Visit 9	275	Case Western	[64,77]	Female	2	MIN	convalescent	test
-0.234013	Hallmark Heme Metabolism	Visit 10	375	Case Western	[64,77]	Female	2	MIN	convalescent	test
-1.43294	Hallmark Heme Metabolism	Visit 7	88	Case Western	[64,77]	Female	2	MIN	convalescent	test
-0.729172	Hallmark Heme Metabolism	Visit 8	212	Case Western	[64,77]	Male	4	MIN	convalescent	test
-0.0939787	Hallmark Heme Metabolism	Visit 9	294	Case Western	[64,77]	Male	4	MIN	convalescent	test
-0.577184	Hallmark Heme Metabolism	Visit 7	101	Case Western	[64,77]	Male	4	MIN	convalescent	test
0.0667194	Hallmark Heme Metabolism	Visit 8	181	Case Western	[36,49]	Female	1	MIN	convalescent	test
-0.0447756	Hallmark Heme Metabolism	Visit 9	274	Case Western	[36,49]	Female	1	MIN	convalescent	test
-0.311379	Hallmark Heme Metabolism	Visit 10	366	Case Western	[36,49]	Female	1	MIN	convalescent	test
-0.745978	Hallmark Heme Metabolism	Visit 7	93	Case Western	[36,49]	Female	1	MIN	convalescent	test
-0.458772	Hallmark Heme Metabolism	Visit 8	190	Case Western	[36,49]	Male	4	MIN	convalescent	test
0.160257	Hallmark Heme Metabolism	Visit 9	292	Case Western	[36,49]	Male	4	MIN	convalescent	test
-0.0720283	Hallmark Heme Metabolism	Visit 10	378	Case Western	[36,49]	Male	4	MIN	convalescent	test
0.376927	Hallmark Heme Metabolism	Visit 7	104	Case Western	[36,49]	Male	4	MIN	convalescent	test
0.120039	Hallmark Heme Metabolism	Visit 8	183	Case Western	[36,49]	Male	1	MIN	convalescent	test
0.0792284	Hallmark Heme Metabolism	Visit 7	93	Case Western	[36,49]	Male	1	MIN	convalescent	test
0.314541	Hallmark Heme Metabolism	Visit 8	183	Case Western	[36,49]	Female	1	MIN	convalescent	test
-0.914912	Hallmark Heme Metabolism	Visit 9	276	Case Western	[36,49]	Female	1	MIN	convalescent	test
-0.181966	Hallmark Heme Metabolism	Visit 8	187	Case Western	[50,63]	Male	1	LC	convalescent	test
-0.512513	Hallmark Heme Metabolism	Visit 9	285	Case Western	[50,63]	Male	1	LC	convalescent	test
-0.0713108	Hallmark Heme Metabolism	Visit 10	376	Case Western	[50,63]	Male	1	LC	convalescent	test
-0.0495284	Hallmark Heme Metabolism	Visit 7	98	Case Western	[50,63]	Male	1	LC	convalescent	test
	Hallmark Heme Metabolism	Visit 9	272	Case Western	[50,63]	Male	2	MIN	convalescent	test
-0.56875	Hallmark Heme Metabolism	Visit 10	383	Case Western	[50,63]	Male	2	MIN	convalescent	test
-0.252867	Hallmark Heme Metabolism	Visit 7	103	Case Western	[50,63]	Male	2	MIN	convalescent	test
1.1645	Hallmark Heme Metabolism	Visit 8	197	Case Western	[64,77]	Male	3	MIN	convalescent	test
0.432401	Hallmark Heme Metabolism	Visit 9	270	Case Western	[64,77]	Male	3	MIN	convalescent	test
-1.11035	Hallmark Heme Metabolism	Visit 9	295	Case Western	[64,77]	Female	4	MIN	convalescent	test
-0.881185	Hallmark Heme Metabolism	Visit 10	387	Case Western	[64,77]	Female	4	MIN	convalescent	test
-1.392	Hallmark Heme Metabolism	Visit 7	117	Case Western	[64,77]	Female	4	MIN	convalescent	test
0.427491	Hallmark Heme Metabolism	Visit 7	94	Case Western	[50,63]	Male	3	MIN	convalescent	test
-1.10132	Hallmark Heme Metabolism	Visit 8	183	Case Western	[64,77]	Male	1	MIN	convalescent	test
-1.04481	Hallmark Heme Metabolism	Visit 9	268	Case Western	[64,77]	Male	1	MIN	convalescent	test
-0.87311	Hallmark Heme Metabolism	Visit 10	359	Case Western	[64,77]	Male	1	MIN	convalescent	test
-1.09477	Hallmark Heme Metabolism	Visit 7	95	Case Western	[64,77]	Male	1	MIN	convalescent	test
-0.582946	Hallmark Heme Metabolism	Visit 8	181	Case Western	[64,77]	Male	2	MIN	convalescent	test
-0.312958	Hallmark Heme Metabolism	Visit 9	272	Case Western	[64,77]	Male	2	MIN	convalescent	test
-0.832453	Hallmark Heme Metabolism	Visit 7	89	Case Western	[64,77]	Male	2	MIN	convalescent	test
-0.083077	Hallmark Heme Metabolism	Visit 8	184	Case Western	[18,35]	Female	2	MIN	convalescent	test
-0.430294	Hallmark Heme Metabolism	Visit 9	278	Case Western	[18,35]	Female	2	MIN	convalescent	test
0.0148127	Hallmark Heme Metabolism	Visit 8	181	Case Western	[18,35]	Male	1	LC	convalescent	test
0.559155	Hallmark Heme Metabolism	Visit 9	258	Case Western	[18,35]	Male	1	LC	convalescent	test
0.23756	Hallmark Heme Metabolism	Visit 10	390	Case Western	[18,35]	Male	1	LC	convalescent	test
0.462049	Hallmark Heme Metabolism	Visit 7	79	Case Western	[18,35]	Male	1	LC	convalescent	test
1.17729	Hallmark Heme Metabolism	Visit 8	181	Case Western	[36,49]	Female	1	LC	convalescent	test
1.59141	Hallmark Heme Metabolism	Visit 9	279	Case Western	[36,49]	Female	1	LC	convalescent	test
1.02223	Hallmark Heme Metabolism	Visit 10	378	Case Western	[36,49]	Female	1	LC	convalescent	test
0.391447	Hallmark Heme Metabolism	Visit 7	89	Case Western	[36,49]	Female	1	LC	convalescent	test
-0.58471	Hallmark Heme Metabolism	Visit 8	202	Case Western	[64,77]	Female	3	MIN	convalescent	test
-0.572903	Hallmark Heme Metabolism	Visit 7	93	Case Western	[64,77]	Female	3	MIN	convalescent	test
-0.706833	Hallmark Heme Metabolism	Visit 8	204	Case Western	[18,35]	Female	3	MIN	convalescent	test
-0.839084	Hallmark Heme Metabolism	Visit 10	402	Case Western	[18,35]	Female	3	MIN	convalescent	test
-0.494424	Hallmark Heme Metabolism	Visit 7	113	Case Western	[18,35]	Female	3	MIN	convalescent	test
3.03387	Hallmark Heme Metabolism	Visit 8	189	Case Western	[36,49]	Male	2	MIN	convalescent	test
-0.18214	Hallmark Heme Metabolism	Visit 9	281	Case Western	[36,49]	Male	2	MIN	convalescent	test
0.784457	Hallmark Heme Metabolism	Visit 10	387	Case Western	[36,49]	Male	2	MIN	convalescent	test
2.12115	Hallmark Heme Metabolism	Visit 7	90	Case Western	[36,49]	Male	2	MIN	convalescent	test
1.37124	Hallmark Heme Metabolism	Visit 8	194	Case Western	[36,49]	Female	3	LC	convalescent	test
	Hallmark Heme Metabolism	Visit 9	301	Case Western	[36,49]	Female	3	LC	convalescent	test
0.745016	Hallmark Heme Metabolism	Visit 8	204	Drexel/Tower Health	[78,94]	Female	3	LC	convalescent	test
0.515246	Hallmark Heme Metabolism	Visit 9	288	Drexel/Tower Health	[78,94]	Female	3	LC	convalescent	test
0.272253	Hallmark Heme Metabolism	Visit 10	366	Drexel/Tower Health	[78,94]	Female	3	LC	convalescent	test
-0.186252	Hallmark Heme Metabolism	Visit 7	94	Drexel/Tower Health	[78,94]	Female	3	LC	convalescent	test
-0.237305	Hallmark Heme Metabolism	Visit 8	199	Drexel/Tower Health	[50,63]	Female	2	LC	convalescent	test
-0.21047	Hallmark Heme Metabolism	Visit 9	275	Drexel/Tower Health	[50,63]	Female	2	LC	convalescent	test
-0.263567	Hallmark Heme Metabolism	Visit 10	363	Drexel/Tower Health	[50,63]	Female	2	LC	convalescent	test
-0.142171	Hallmark Heme Metabolism	Visit 7	94	Drexel/Tower Health	[50,63]	Female	2	LC	convalescent	test
0.415173	Hallmark Heme Metabolism	Visit 7	104	Drexel/Tower Health	[18,35]	Male	2	LC	convalescent	test
-0.335865	Hallmark Heme Metabolism	Visit 8	176	Drexel/Tower Health	[64,77]	Male	2	MIN	convalescent	test
	Hallmark Heme Metabolism	Visit 9	266	Drexel/Tower Health	[64,77]	Male	2	MIN	convalescent	test
-0.233616	Hallmark Heme Metabolism	Visit 10	360	Drexel/Tower Health	[64,77]	Male	2	MIN	convalescent	test
-1.10779	Hallmark Heme Metabolism	Visit 7	97	Drexel/Tower Health	[64,77]	Male	2	MIN	convalescent	test
0.0944893	Hallmark Heme Metabolism	Visit 8	184	Drexel/Tower Health	[64,77]	Female	1	MIN	convalescent	test
0.242113	Hallmark Heme Metabolism	Visit 9	261	Drexel/Tower Health	[64,77]	Female	1	MIN	convalescent	test
0.125206	Hallmark Heme Metabolism	Visit 10	373	Drexel/Tower Health	[64,77]	Female	1	MIN	convalescent	test
-0.179796	Hallmark Heme Metabolism	Visit 7	84	Drexel/Tower Health	[64,77]	Female	1	MIN	convalescent	test
0.419068	Hallmark Heme Metabolism	Visit 8	184	Drexel/Tower Health	[64,77]	Male	1	LC	convalescent	test
2.05453	Hallmark Heme Metabolism	Visit 9	268	Drexel/Tower Health	[64,77]	Male	1	LC	convalescent	test
-0.353057	Hallmark Heme Metabolism	Visit 10	377	Drexel/Tower Health	[64,77]	Male	1	LC	convalescent	test
0.0547542	Hallmark Heme Metabolism	Visit 7	91	Drexel/Tower Health	[64,77]	Male	1	LC	convalescent	test
-0.170842	Hallmark Heme Metabolism	Visit 8	201	Drexel/Tower Health	[36,49]	Male	1	MIN	convalescent	test
-0.723423	Hallmark Heme Metabolism	Visit 9	264	Drexel/Tower Health	[36,49]	Male	1	MIN	convalescent	test
0.79911	Hallmark Heme Metabolism	Visit 8	175	Drexel/Tower Health	[64,77]	Female	1	LC	convalescent	test
0.348702	Hallmark Heme Metabolism	Visit 9	287	Drexel/Tower Health	[64,77]	Female	1	LC	convalescent	test
1.18087	Hallmark Heme Metabolism	Visit 10	378	Drexel/Tower Health	[64,77]	Female	1	LC	convalescent	test
0.975759	Hallmark Heme Metabolism	Visit 7	86	Drexel/Tower Health	[64,77]	Female	1	LC	convalescent	test
0.686782	Hallmark Heme Metabolism	Visit 8	173	Drexel/Tower Health	[50,63]	Female	1	LC	convalescent	test
0.779025	Hallmark Heme Metabolism	Visit 9	278	Drexel/Tower Health	[50,63]	Female	1	LC	convalescent	test
	Hallmark Heme Metabolism	Visit 10	383	Drexel/Tower Health	[50,63]	Female	1	LC	convalescent	test
0.072752	Hallmark Heme Metabolism	Visit 7	102	Drexel/Tower Health	[50,63]	Female	1	LC	convalescent	test
0.183784	Hallmark Heme Metabolism	Visit 8	176	Drexel/Tower Health	[50,63]	Female	1	LC	convalescent	test
-0.313439	Hallmark Heme Metabolism	Visit 9	288	Drexel/Tower Health	[50,63]	Female	1	LC	convalescent	test
0.843143	Hallmark Heme Metabolism	Visit 7	113	Drexel/Tower Health	[50,63]	Female	1	LC	convalescent	test
0.610789	Hallmark Heme Metabolism	Visit 8	189	Drexel/Tower Health	[36,49]	Female	2	LC	convalescent	test
0.622933	Hallmark Heme Metabolism	Visit 9	262	Drexel/Tower Health	[36,49]	Female	2	LC	convalescent	test
0.826039	Hallmark Heme Metabolism	Visit 10	365	Drexel/Tower Health	[36,49]	Female	2	LC	convalescent	test
0.66377	Hallmark Heme Metabolism	Visit 7	94	Drexel/Tower Health	[36,49]	Female	2	LC	convalescent	test
0.159192	Hallmark Heme Metabolism	Visit 9	281	Emory	[50,63]	Male	2	LC	convalescent	test
-0.298518	Hallmark Heme Metabolism	Visit 10	439	Emory	[50,63]	Male	2	LC	convalescent	test
0.0764097	Hallmark Heme Metabolism	Visit 7	76	Emory	[50,63]	Male	2	LC	convalescent	test
0.341159	Hallmark Heme Metabolism	Visit 8	201	Emory	[64,77]	Male	2	MIN	convalescent	test
0.0888696	Hallmark Heme Metabolism	Visit 9	293	Emory	[64,77]	Male	2	MIN	convalescent	test
0.113133	Hallmark Heme Metabolism	Visit 7	77	Emory	[64,77]	Male	2	MIN	convalescent	test
0.724499	Hallmark Heme Metabolism	Visit 10	371	Emory	[64,77]	Male	1	MIN	convalescent	test
0.152245	Hallmark Heme Metabolism	Visit 8	185	Emory	[50,63]	Female	2	LC	convalescent	test
	Hallmark Heme Metabolism	Visit 9	280	Emory	[50,63]	Female	2	LC	convalescent	test
-0.351996	Hallmark Heme Metabolism	Visit 10	394	Emory	[50,63]	Female	2	LC	convalescent	test
0.0448312	Hallmark Heme Metabolism	Visit 7	85	Emory	[50,63]	Female	2	LC	convalescent	test
-0.302307	Hallmark Heme Metabolism	Visit 8	191	Emory	[18,35]	Male	2	LC	convalescent	test
0.727685	Hallmark Heme Metabolism	Visit 10	393	Emory	[18,35]	Male	2	LC	convalescent	test
0.449825	Hallmark Heme Metabolism	Visit 7	90	Emory	[18,35]	Male	2	LC	convalescent	test
-0.252645	Hallmark Heme Metabolism	Visit 8	189	Emory	[50,63]	Male	1	MIN	convalescent	test
1.26498	Hallmark Heme Metabolism	Visit 9	282	Emory	[50,63]	Male	1	MIN	convalescent	test
0.9311	Hallmark Heme Metabolism	Visit 10	394	Emory	[50,63]	Male	1	MIN	convalescent	test
0.543017	Hallmark Heme Metabolism	Visit 7	86	Emory	[50,63]	Male	1	MIN	convalescent	test
-0.037243	Hallmark Heme Metabolism	Visit 8	188	Emory	[50,63]	Male	1	MIN	convalescent	test
0.553186	Hallmark Heme Metabolism	Visit 9	285	Emory	[50,63]	Male	1	MIN	convalescent	test
-0.452774	Hallmark Heme Metabolism	Visit 7	83	Emory	[50,63]	Male	1	MIN	convalescent	test
0.786344	Hallmark Heme Metabolism	Visit 9	277	Emory	[18,35]	Female	2	LC	convalescent	test
1.46867	Hallmark Heme Metabolism	Visit 10	396	Emory	[18,35]	Female	2	LC	convalescent	test
0.611383	Hallmark Heme Metabolism	Visit 7	92	Emory	[18,35]	Female	2	LC	convalescent	test
-0.476029	Hallmark Heme Metabolism	Visit 8	189	Emory	[50,63]	Female	1	MIN	convalescent	test
-0.077727	Hallmark Heme Metabolism	Visit 9	280	Emory	[50,63]	Female	1	MIN	convalescent	test
-0.0530452	Hallmark Heme Metabolism	Visit 7	97	Emory	[50,63]	Female	1	MIN	convalescent	test
0.423998	Hallmark Heme Metabolism	Visit 8	189	Emory	[64,77]	Male	2	LC	convalescent	test
0.37931	Hallmark Heme Metabolism	Visit 9	294	Emory	[64,77]	Male	2	LC	convalescent	test
0.308394	Hallmark Heme Metabolism	Visit 10	391	Emory	[64,77]	Male	2	LC	convalescent	test
1.04451	Hallmark Heme Metabolism	Visit 7	92	Emory	[64,77]	Male	2	LC	convalescent	test
-0.640179	Hallmark Heme Metabolism	Visit 8	186	Emory	[50,63]	Male	1	LC	convalescent	test
1.10314	Hallmark Heme Metabolism	Visit 9	296	Emory	[50,63]	Male	1	LC	convalescent	test
1.02205	Hallmark Heme Metabolism	Visit 7	99	Emory	[50,63]	Male	1	LC	convalescent	test
0.264606	Hallmark Heme Metabolism	Visit 8	192	Emory	[50,63]	Female	1	LC	convalescent	test
0.204895	Hallmark Heme Metabolism	Visit 8	215	Emory	[50,63]	Female	2	LC	convalescent	test
0.008259	Hallmark Heme Metabolism	Visit 7	113	Emory	[50,63]	Female	2	LC	convalescent	test
-0.535831	Hallmark Heme Metabolism	Visit 7	102	Emory	[78,94]	Male	2	LC	convalescent	test
0.526056	Hallmark Heme Metabolism	Visit 8	176	Emory	[50,63]	Female	1	MIN	convalescent	test
0.530302	Hallmark Heme Metabolism	Visit 9	274	Emory	[50,63]	Female	1	MIN	convalescent	test
-0.0949367	Hallmark Heme Metabolism	Visit 10	372	Emory	[50,63]	Female	1	MIN	convalescent	test
0.718956	Hallmark Heme Metabolism	Visit 8	224	Emory	[50,63]	Female	4	MIN	convalescent	test
-0.244332	Hallmark Heme Metabolism	Visit 7	93	Emory	[64,77]	Male	1	MIN	convalescent	test
-1.01396	Hallmark Heme Metabolism	Visit 8	180	Emory	[18,35]	Male	1	MIN	convalescent	test
0.9297	Hallmark Heme Metabolism	Visit 9	280	Emory	[50,63]	Female	3	LC	convalescent	test
-0.15855	Hallmark Heme Metabolism	Visit 10	379	Emory	[50,63]	Female	3	LC	convalescent	test
-0.294512	Hallmark Heme Metabolism	Visit 9	281	ISMMS (Mt Sinai)	[78,94]	Female	2	MIN	convalescent	test
-0.602073	Hallmark Heme Metabolism	Visit 8	208	ISMMS (Mt Sinai)	[50,63]	Male	4	MIN	convalescent	test
	Hallmark Heme Metabolism	Visit 9	298	ISMMS (Mt Sinai)	[50,63]	Male	4	MIN	convalescent	test
-0.263374	Hallmark Heme Metabolism	Visit 7	124	ISMMS (Mt Sinai)	[50,63]	Male	4	MIN	convalescent	test
-1.27012	Hallmark Heme Metabolism	Visit 8	205	ISMMS (Mt Sinai)	[78,94]	Male	3	MIN	convalescent	test
-1.03072	Hallmark Heme Metabolism	Visit 9	302	ISMMS (Mt Sinai)	[78,94]	Male	3	MIN	convalescent	test
-1.3003	Hallmark Heme Metabolism	Visit 7	106	ISMMS (Mt Sinai)	[78,94]	Male	3	MIN	convalescent	test
-0.550998	Hallmark Heme Metabolism	Visit 10	377	ISMMS (Mt Sinai)	[64,77]	Male	4	LC	convalescent	test
1.4413	Hallmark Heme Metabolism	Visit 9	283	ISMMS (Mt Sinai)	[64,77]	Female	3	LC	convalescent	test
	Hallmark Heme Metabolism	Visit 10	367	ISMMS (Mt Sinai)	[64,77]	Female	3	LC	convalescent	test
-0.348696	Hallmark Heme Metabolism	Visit 8	198	ISMMS (Mt Sinai)	[78,94]	Female	2	MIN	convalescent	test
-0.821564	Hallmark Heme Metabolism	Visit 9	280	ISMMS (Mt Sinai)	[78,94]	Female	2	MIN	convalescent	test
-0.391657	Hallmark Heme Metabolism	Visit 7	104	ISMMS (Mt Sinai)	[78,94]	Female	2	MIN	convalescent	test
-0.594123	Hallmark Heme Metabolism	Visit 8	209	ISMMS (Mt Sinai)	[36,49]	Male	2	MIN	convalescent	test
-0.867659	Hallmark Heme Metabolism	Visit 9	279	ISMMS (Mt Sinai)	[36,49]	Male	2	MIN	convalescent	test
-0.516349	Hallmark Heme Metabolism	Visit 7	101	ISMMS (Mt Sinai)	[36,49]	Male	2	MIN	convalescent	test
1.05757	Hallmark Heme Metabolism	Visit 9	307	OHSU (Oregon)	[18,35]	Female	4	LC	convalescent	test
0.458544	Hallmark Heme Metabolism	Visit 10	381	OHSU (Oregon)	[18,35]	Female	4	LC	convalescent	test
0.371381	Hallmark Heme Metabolism	Visit 8	244	OHSU (Oregon)	[36,49]	Male	4	MIN	convalescent	test
-0.0974747	Hallmark Heme Metabolism	Visit 8	219	OHSU (Oregon)	[50,63]	Female	1	LC	convalescent	test
-0.919958	Hallmark Heme Metabolism	Visit 7	138	OHSU (Oregon)	[36,49]	Female	3	LC	convalescent	test
-0.667049	Hallmark Heme Metabolism	Visit 10	384	Stanford	[50,63]	Male	1	MIN	convalescent	test
-0.662307	Hallmark Heme Metabolism	Visit 7	114	Stanford	[50,63]	Male	1	MIN	convalescent	test
-0.425445	Hallmark Heme Metabolism	Visit 9	262	Stanford	[36,49]	Male	1	MIN	convalescent	test
-0.765652	Hallmark Heme Metabolism	Visit 10	457	Stanford	[36,49]	Male	1	MIN	convalescent	test
1.26185	Hallmark Heme Metabolism	Visit 8	206	Stanford	[18,35]	Male	1	MIN	convalescent	test
0.753517	Hallmark Heme Metabolism	Visit 9	259	Stanford	[18,35]	Male	1	MIN	convalescent	test
1.01358	Hallmark Heme Metabolism	Visit 10	377	Stanford	[18,35]	Male	1	MIN	convalescent	test
0.429377	Hallmark Heme Metabolism	Visit 7	78	Stanford	[18,35]	Male	1	MIN	convalescent	test
-1.0438	Hallmark Heme Metabolism	Visit 8	225	Stanford	[50,63]	Male	1	MIN	convalescent	test
-0.714233	Hallmark Heme Metabolism	Visit 9	260	Stanford	[50,63]	Male	1	MIN	convalescent	test
-0.336384	Hallmark Heme Metabolism	Visit 10	360	Stanford	[50,63]	Male	1	MIN	convalescent	test
	Hallmark Heme Metabolism	Visit 8	209	Stanford	[18,35]	Male	2	MIN	convalescent	test
-0.00423256	Hallmark Heme Metabolism	Visit 9	265	Stanford	[18,35]	Male	2	MIN	convalescent	test
0.0173439	Hallmark Heme Metabolism	Visit 10	349	Stanford	[18,35]	Male	2	MIN	convalescent	test
-0.69647	Hallmark Heme Metabolism	Visit 8	228	Stanford	[36,49]	Female	2	MIN	convalescent	test
-0.656664	Hallmark Heme Metabolism	Visit 9	288	Stanford	[36,49]	Female	2	MIN	convalescent	test
-0.19125	Hallmark Heme Metabolism	Visit 8	176	Stanford	[36,49]	Male	2	MIN	convalescent	test
0.199319	Hallmark Heme Metabolism	Visit 9	265	Stanford	[36,49]	Male	2	MIN	convalescent	test
-1.10179	Hallmark Heme Metabolism	Visit 10	377	Stanford	[36,49]	Male	2	MIN	convalescent	test
0.38173	Hallmark Heme Metabolism	Visit 7	89	Stanford	[36,49]	Male	2	MIN	convalescent	test
0.000869482	Hallmark Heme Metabolism	Visit 9	299	Stanford	[64,77]	Male	2	MIN	convalescent	test
-0.587823	Hallmark Heme Metabolism	Visit 7	153	Stanford	[64,77]	Male	2	MIN	convalescent	test
-0.00681484	Hallmark Heme Metabolism	Visit 7	163	Stanford	[78,94]	Male	1	MIN	convalescent	test
-0.48617	Hallmark Heme Metabolism	Visit 8	209	Stanford	[18,35]	Male	2	MIN	convalescent	test
-1.47124	Hallmark Heme Metabolism	Visit 9	300	Stanford	[18,35]	Male	2	MIN	convalescent	test
-0.702669	Hallmark Heme Metabolism	Visit 7	136	Stanford	[18,35]	Male	2	MIN	convalescent	test
-0.151819	Hallmark Heme Metabolism	Visit 7	85	Stanford	[50,63]	Male	2	MIN	convalescent	test
-0.360027	Hallmark Heme Metabolism	Visit 7	116	Stanford	[50,63]	Female	1	MIN	convalescent	test
0.334912	Hallmark Heme Metabolism	Visit 7	88	Stanford	[50,63]	Male	2	MIN	convalescent	test
-0.516198	Hallmark Heme Metabolism	Visit 9	275	UCLA	[50,63]	Male	2	MIN	convalescent	test
0.6001	Hallmark Heme Metabolism	Visit 8	216	UCLA	[50,63]	Female	4	MIN	convalescent	test
0.702291	Hallmark Heme Metabolism	Visit 9	216	UCLA	[50,63]	Female	4	MIN	convalescent	test
2.7864	Hallmark Heme Metabolism	Visit 10	362	UCLA	[50,63]	Female	4	MIN	convalescent	test
-0.643356	Hallmark Heme Metabolism	Visit 8	200	UCLA	[50,63]	Male	1	MIN	convalescent	test
-0.0719397	Hallmark Heme Metabolism	Visit 9	284	UCLA	[50,63]	Male	1	MIN	convalescent	test
0.0429719	Hallmark Heme Metabolism	Visit 10	361	UCLA	[50,63]	Male	1	MIN	convalescent	test
-0.496266	Hallmark Heme Metabolism	Visit 8	187	UCLA	[64,77]	Female	3	MIN	convalescent	test
-0.708205	Hallmark Heme Metabolism	Visit 9	271	UCLA	[64,77]	Female	3	MIN	convalescent	test
-0.766514	Hallmark Heme Metabolism	Visit 10	369	UCLA	[64,77]	Female	3	MIN	convalescent	test
-0.654742	Hallmark Heme Metabolism	Visit 7	131	UCLA	[64,77]	Female	3	MIN	convalescent	test
-0.263792	Hallmark Heme Metabolism	Visit 9	305	UCLA	[50,63]	Female	1	MIN	convalescent	test
1.78393	Hallmark Heme Metabolism	Visit 10	536	UCLA	[50,63]	Female	1	MIN	convalescent	test
0.30555	Hallmark Heme Metabolism	Visit 8	185	UCLA	[50,63]	Male	3	MIN	convalescent	test
-0.319546	Hallmark Heme Metabolism	Visit 10	527	UCLA	[50,63]	Male	3	MIN	convalescent	test
0.810333	Hallmark Heme Metabolism	Visit 8	189	UCLA	[50,63]	Male	3	LC	convalescent	test
-0.478091	Hallmark Heme Metabolism	Visit 9	285	UCLA	[50,63]	Male	3	LC	convalescent	test
0.224491	Hallmark Heme Metabolism	Visit 10	376	UCLA	[50,63]	Male	3	LC	convalescent	test
0.1033	Hallmark Heme Metabolism	Visit 7	110	UCLA	[50,63]	Male	3	LC	convalescent	test
-0.606609	Hallmark Heme Metabolism	Visit 7	103	UCLA	[64,77]	Male	3	MIN	convalescent	test
2.95395	Hallmark Heme Metabolism	Visit 9	314	UCLA	[64,77]	Female	3	LC	convalescent	test
2.78884	Hallmark Heme Metabolism	Visit 10	370	UCLA	[64,77]	Female	3	LC	convalescent	test
-0.0608999	Hallmark Heme Metabolism	Visit 8	177	UCLA	[50,63]	Male	4	MIN	convalescent	test
0.00930436	Hallmark Heme Metabolism	Visit 9	318	UCLA	[50,63]	Male	4	MIN	convalescent	test
0.80329	Hallmark Heme Metabolism	Visit 10	400	UCLA	[50,63]	Male	4	MIN	convalescent	test
-0.0359725	Hallmark Heme Metabolism	Visit 7	93	UCLA	[50,63]	Male	4	MIN	convalescent	test
1.18481	Hallmark Heme Metabolism	Visit 8	253	UCLA	[64,77]	Female	4	MIN	convalescent	test
3.36237	Hallmark Heme Metabolism	Visit 7	155	UCLA	[64,77]	Female	4	MIN	convalescent	test
-0.214404	Hallmark Heme Metabolism	Visit 8	190	UCLA	[50,63]	Male	3	LC	convalescent	test
0.215137	Hallmark Heme Metabolism	Visit 9	284	UCLA	[50,63]	Male	3	LC	convalescent	test
0.461242	Hallmark Heme Metabolism	Visit 10	397	UCLA	[50,63]	Male	3	LC	convalescent	test
0.545655	Hallmark Heme Metabolism	Visit 7	90	UCLA	[50,63]	Male	3	LC	convalescent	test
0.274636	Hallmark Heme Metabolism	Visit 8	180	UCLA	[78,94]	Male	4	LC	convalescent	test
0.559961	Hallmark Heme Metabolism	Visit 9	272	UCLA	[78,94]	Male	4	LC	convalescent	test
-0.241216	Hallmark Heme Metabolism	Visit 10	474	UCLA	[78,94]	Male	4	LC	convalescent	test
-0.775727	Hallmark Heme Metabolism	Visit 7	135	UCLA	[78,94]	Male	4	LC	convalescent	test
1.33448	Hallmark Heme Metabolism	Visit 9	312	UCSF	[36,49]	Female	4	LC	convalescent	test
	Hallmark Heme Metabolism	Visit 9	333	UCSF	[36,49]	Male	4	MIN	convalescent	test
-0.654522	Hallmark Heme Metabolism	Visit 7	115	UCSF	[50,63]	Male	3	LC	convalescent	test
	Hallmark Heme Metabolism	Visit 7	78	UCSF	[50,63]	Male	1	LC	convalescent	test
1.05827	Hallmark Heme Metabolism	Visit 8	197	UCSF	[36,49]	Female	2	MIN	convalescent	test
	Hallmark Heme Metabolism	Visit 9	274	UCSF	[36,49]	Female	2	MIN	convalescent	test
1.41207	Hallmark Heme Metabolism	Visit 9	285	UCSF	[50,63]	Male	3	LC	convalescent	test
-0.302164	Hallmark Heme Metabolism	Visit 9	275	UCSF	[36,49]	Female	3	MIN	convalescent	test
-0.19421	Hallmark Heme Metabolism	Visit 10	387	UCSF	[36,49]	Female	3	MIN	convalescent	test
-0.172071	Hallmark Heme Metabolism	Visit 8	233	UCSF	[36,49]	Male	4	LC	convalescent	test
-0.0422964	Hallmark Heme Metabolism	Visit 9	295	UCSF	[36,49]	Male	4	LC	convalescent	test
-0.353198	Hallmark Heme Metabolism	Visit 10	395	UCSF	[36,49]	Male	4	LC	convalescent	test
-0.118214	Hallmark Heme Metabolism	Visit 8	181	UCSF	[64,77]	Female	2	LC	convalescent	test
-0.178223	Hallmark Heme Metabolism	Visit 9	284	UCSF	[64,77]	Female	2	LC	convalescent	test
	Hallmark Heme Metabolism	Visit 10	375	UCSF	[64,77]	Female	2	LC	convalescent	test
0.493903	Hallmark Heme Metabolism	Visit 7	87	UCSF	[64,77]	Female	2	LC	convalescent	test
-0.190151	Hallmark Heme Metabolism	Visit 9	298	UCSF	[50,63]	Male	4	LC	convalescent	test
0.239952	Hallmark Heme Metabolism	Visit 10	376	UCSF	[50,63]	Male	4	LC	convalescent	test
3.0034	Hallmark Heme Metabolism	Visit 8	201	UCSF	[36,49]	Male	2	LC	convalescent	test
	Hallmark Heme Metabolism	Visit 9	305	UCSF	[36,49]	Male	2	LC	convalescent	test
0.0425771	Hallmark Heme Metabolism	Visit 8	205	UCSF	[50,63]	Female	4	MIN	convalescent	test
-0.54017	Hallmark Heme Metabolism	Visit 9	289	UCSF	[50,63]	Female	4	MIN	convalescent	test
-0.286149	Hallmark Heme Metabolism	Visit 7	87	UCSF	[50,63]	Female	4	MIN	convalescent	test
-0.0599491	Hallmark Heme Metabolism	Visit 8	210	UCSF	[64,77]	Male	4	MIN	convalescent	test
	Hallmark Heme Metabolism	Visit 10	392	UCSF	[64,77]	Male	4	MIN	convalescent	test
-0.652307	Hallmark Heme Metabolism	Visit 9	300	UCSF	[50,63]	Male	2	LC	convalescent	test
-0.25123	Hallmark Heme Metabolism	Visit 10	380	UCSF	[50,63]	Male	2	LC	convalescent	test
0.627283	Hallmark Heme Metabolism	Visit 8	202	UCSF	[64,77]	Male	2	LC	convalescent	test
-0.386577	Hallmark Heme Metabolism	Visit 9	288	UCSF	[64,77]	Male	2	LC	convalescent	test
0.52774	Hallmark Heme Metabolism	Visit 10	387	UCSF	[64,77]	Male	2	LC	convalescent	test
-0.0374722	Hallmark Heme Metabolism	Visit 9	302	UCSF	[36,49]	Female	1	MIN	convalescent	test
-0.361039	Hallmark Heme Metabolism	Visit 8	192	UCSF	[50,63]	Male	1	MIN	convalescent	test
-0.339196	Hallmark Heme Metabolism	Visit 9	290	UCSF	[50,63]	Male	1	MIN	convalescent	test
-0.270674	Hallmark Heme Metabolism	Visit 9	255	Yale	[36,49]	Female	3	LC	convalescent	test
-0.25622	Hallmark Heme Metabolism	Visit 10	403	Yale	[36,49]	Female	3	LC	convalescent	test
-0.638747	Hallmark Heme Metabolism	Visit 9	317	Yale	[64,77]	Male	2	MIN	convalescent	test
0.0176734	Hallmark Heme Metabolism	Visit 8	205	Yale	[64,77]	Male	1	MIN	convalescent	test
-0.0633862	Hallmark Heme Metabolism	Visit 10	373	Yale	[64,77]	Male	1	MIN	convalescent	test
0.129448	Hallmark Heme Metabolism	Visit 8	215	Yale	[36,49]	Male	2	MIN	convalescent	test
0.132852	Hallmark Heme Metabolism	Visit 9	299	Yale	[36,49]	Male	2	MIN	convalescent	test
-1.31081	Hallmark Heme Metabolism	Visit 9	276	Baylor	[64,77]	Male	3	LC	convalescent	test
0.440844	Hallmark Heme Metabolism	Visit 10	365	Baylor	[64,77]	Male	3	LC	convalescent	test
-0.74468	Hallmark Heme Metabolism	Visit 9	276	Baylor	[64,77]	Male	1	LC	convalescent	test
-0.0599487	Hallmark Heme Metabolism	Visit 9	292	Baylor	[64,77]	Male	2	MIN	convalescent	test
-0.288119	Hallmark Heme Metabolism	Visit 10	390	Baylor	[64,77]	Male	2	MIN	convalescent	test
-0.712491	Hallmark Heme Metabolism	Visit 9	285	Baylor	[36,49]	Male	2	MIN	convalescent	test
-0.989672	Hallmark Heme Metabolism	Visit 9	262	Baylor	[18,35]	Male	2	MIN	convalescent	test
-1.14477	Hallmark Heme Metabolism	Visit 10	371	Baylor	[18,35]	Male	2	MIN	convalescent	test
-0.116023	Hallmark Heme Metabolism	Visit 8	221	Baylor	[50,63]	Male	2	LC	convalescent	test
-0.861521	Hallmark Heme Metabolism	Visit 9	272	Baylor	[50,63]	Male	2	LC	convalescent	test
-0.548488	Hallmark Heme Metabolism	Visit 10	398	Baylor	[50,63]	Male	2	LC	convalescent	test
0.0301527	Hallmark Heme Metabolism	Visit 9	277	Baylor	[50,63]	Male	2	LC	convalescent	test
-0.0199972	Hallmark Heme Metabolism	Visit 8	203	Baylor	[78,94]	Male	2	LC	convalescent	test
-0.575048	Hallmark Heme Metabolism	Visit 9	289	Baylor	[78,94]	Male	2	LC	convalescent	test
-0.78262	Hallmark Heme Metabolism	Visit 8	200	Baylor	[64,77]	Male	3	MIN	convalescent	test
-0.725513	Hallmark Heme Metabolism	Visit 10	387	Baylor	[64,77]	Male	3	MIN	convalescent	test
-0.22518	Hallmark Heme Metabolism	Visit 7	114	Baylor	[36,49]	Male	3	LC	convalescent	test
	Hallmark Heme Metabolism	Visit 8	173	Baylor	[50,63]	Male	3	MIN	convalescent	test
-0.753043	Hallmark Heme Metabolism	Visit 10	379	Baylor	[36,49]	Male	1	MIN	convalescent	test
-0.905297	Hallmark Heme Metabolism	Visit 8	191	OUHSC (Oklahoma)	[50,63]	Male	2	MIN	convalescent	test
0.06088	Hallmark Heme Metabolism	Visit 8	190	OUHSC (Oklahoma)	[64,77]	Male	4	MIN	convalescent	test
0.564588	Hallmark Heme Metabolism	Visit 7	85	OUHSC (Oklahoma)	[36,49]	Female	2	LC	convalescent	test
0.702924	Hallmark Heme Metabolism	Visit 8	180	OUHSC (Oklahoma)	[50,63]	Male	3	MIN	convalescent	test
0.493579	Hallmark Heme Metabolism	Visit 7	83	OUHSC (Oklahoma)	[50,63]	Male	3	MIN	convalescent	test
-0.836266	Hallmark Heme Metabolism	Visit 8	194	Arizona	[50,63]	Female	3	MIN	convalescent	test
0.377425	Hallmark Heme Metabolism	Visit 9	287	Arizona	[50,63]	Female	3	MIN	convalescent	test
0.0682929	Hallmark Heme Metabolism	Visit 10	370	Arizona	[50,63]	Female	3	MIN	convalescent	test
0.635346	Hallmark Heme Metabolism	Visit 7	95	Arizona	[50,63]	Female	3	MIN	convalescent	test
-1.4533	Hallmark Heme Metabolism	Visit 8	189	Arizona	[50,63]	Male	3	LC	convalescent	test
-0.635565	Hallmark Heme Metabolism	Visit 9	294	Arizona	[50,63]	Male	3	LC	convalescent	test
-1.35923	Hallmark Heme Metabolism	Visit 10	366	Arizona	[50,63]	Male	3	LC	convalescent	test
-1.00545	Hallmark Heme Metabolism	Visit 7	92	Arizona	[50,63]	Male	3	LC	convalescent	test
1.06991	Hallmark Heme Metabolism	Visit 8	172	Arizona	[36,49]	Female	1	MIN	convalescent	test
0.296449	Hallmark Heme Metabolism	Visit 9	281	Arizona	[36,49]	Female	1	MIN	convalescent	test
-0.446663	Hallmark Heme Metabolism	Visit 10	353	Arizona	[36,49]	Female	1	MIN	convalescent	test
0.987094	Hallmark Heme Metabolism	Visit 7	86	Arizona	[36,49]	Female	1	MIN	convalescent	test
	Hallmark Heme Metabolism	Visit 8	176	Arizona	[64,77]	Male	3	LC	convalescent	test
0.0457587	Hallmark Heme Metabolism	Visit 9	266	Arizona	[64,77]	Male	3	LC	convalescent	test
-0.409543	Hallmark Heme Metabolism	Visit 10	365	Arizona	[64,77]	Male	3	LC	convalescent	test
-0.264937	Hallmark Heme Metabolism	Visit 7	106	Arizona	[64,77]	Male	3	LC	convalescent	test
0.263342	Hallmark Heme Metabolism	Visit 8	182	Arizona	[64,77]	Female	3	MIN	convalescent	test
-0.011375	Hallmark Heme Metabolism	Visit 9	277	Arizona	[64,77]	Female	3	MIN	convalescent	test
0.0511326	Hallmark Heme Metabolism	Visit 10	353	Arizona	[64,77]	Female	3	MIN	convalescent	test
0.652351	Hallmark Heme Metabolism	Visit 7	93	Arizona	[64,77]	Female	3	MIN	convalescent	test
-0.909739	Hallmark Heme Metabolism	Visit 8	197	Arizona	[64,77]	Male	4	MIN	convalescent	test
-1.01533	Hallmark Heme Metabolism	Visit 9	281	Arizona	[64,77]	Male	4	MIN	convalescent	test
-0.482009	Hallmark Heme Metabolism	Visit 10	363	Arizona	[64,77]	Male	4	MIN	convalescent	test
1.46758	Hallmark Heme Metabolism	Visit 7	110	Arizona	[64,77]	Male	4	MIN	convalescent	test
-0.384461	Hallmark Heme Metabolism	Visit 8	190	Arizona	[50,63]	Female	3	MIN	convalescent	test
0.0364131	Hallmark Heme Metabolism	Visit 9	267	Arizona	[50,63]	Female	3	MIN	convalescent	test
0.316352	Hallmark Heme Metabolism	Visit 10	351	Arizona	[50,63]	Female	3	MIN	convalescent	test
-0.112626	Hallmark Heme Metabolism	Visit 7	98	Arizona	[50,63]	Female	3	MIN	convalescent	test
-0.569216	Hallmark Heme Metabolism	Visit 8	210	Arizona	[64,77]	Male	2	MIN	convalescent	test
-0.239078	Hallmark Heme Metabolism	Visit 9	295	Arizona	[64,77]	Male	2	MIN	convalescent	test
-0.164566	Hallmark Heme Metabolism	Visit 10	351	Arizona	[64,77]	Male	2	MIN	convalescent	test
-0.787448	Hallmark Heme Metabolism	Visit 7	97	Arizona	[64,77]	Male	2	MIN	convalescent	test
0.0260659	Hallmark Heme Metabolism	Visit 8	181	Arizona	[50,63]	Female	3	LC	convalescent	test
-0.434447	Hallmark Heme Metabolism	Visit 9	285	Arizona	[50,63]	Female	3	LC	convalescent	test
-0.139082	Hallmark Heme Metabolism	Visit 10	350	Arizona	[50,63]	Female	3	LC	convalescent	test
0.0441855	Hallmark Heme Metabolism	Visit 8	218	Arizona	[50,63]	Male	4	MIN	convalescent	test
0.0767022	Hallmark Heme Metabolism	Visit 10	371	Arizona	[50,63]	Male	4	MIN	convalescent	test
0.696337	Hallmark Heme Metabolism	Visit 7	113	Arizona	[50,63]	Male	4	MIN	convalescent	test
-0.401044	Hallmark Heme Metabolism	Visit 8	189	Arizona	[18,35]	Male	2	MIN	convalescent	test
-0.401872	Hallmark Heme Metabolism	Visit 9	272	Arizona	[18,35]	Male	2	MIN	convalescent	test
-0.0433708	Hallmark Heme Metabolism	Visit 10	384	Arizona	[18,35]	Male	2	MIN	convalescent	test
0.164343	Hallmark Heme Metabolism	Visit 7	88	Arizona	[18,35]	Male	2	MIN	convalescent	test
-0.750824	Hallmark Heme Metabolism	Visit 8	177	Arizona	[18,35]	Male	1	MIN	convalescent	test
-0.744827	Hallmark Heme Metabolism	Visit 9	273	Arizona	[18,35]	Male	1	MIN	convalescent	test
-1.146	Hallmark Heme Metabolism	Visit 10	359	Arizona	[18,35]	Male	1	MIN	convalescent	test
-0.746358	Hallmark Heme Metabolism	Visit 7	88	Arizona	[18,35]	Male	1	MIN	convalescent	test
-0.663341	Hallmark Heme Metabolism	Visit 8	174	Arizona	[36,49]	Female	3	MIN	convalescent	test
1.34309	Hallmark Heme Metabolism	Visit 9	274	Arizona	[36,49]	Female	3	MIN	convalescent	test
-0.6214	Hallmark Heme Metabolism	Visit 10	378	Arizona	[36,49]	Female	3	MIN	convalescent	test
-0.0630847	Hallmark Heme Metabolism	Visit 7	86	Arizona	[36,49]	Female	3	MIN	convalescent	test
-0.464921	Hallmark Heme Metabolism	Visit 8	179	Arizona	[36,49]	Female	3	MIN	convalescent	test
-0.49951	Hallmark Heme Metabolism	Visit 9	263	Arizona	[36,49]	Female	3	MIN	convalescent	test
-0.248547	Hallmark Heme Metabolism	Visit 10	373	Arizona	[36,49]	Female	3	MIN	convalescent	test
-0.414983	Hallmark Heme Metabolism	Visit 7	85	Arizona	[36,49]	Female	3	MIN	convalescent	test
1.74846	Hallmark Heme Metabolism	Visit 8	193	Arizona	[50,63]	Female	4	LC	convalescent	test
0.547917	Hallmark Heme Metabolism	Visit 9	283	Arizona	[50,63]	Female	4	LC	convalescent	test
1.35198	Hallmark Heme Metabolism	Visit 10	367	Arizona	[50,63]	Female	4	LC	convalescent	test
0.635709	Hallmark Heme Metabolism	Visit 7	101	Arizona	[50,63]	Female	4	LC	convalescent	test
-1.32377	Hallmark Heme Metabolism	Visit 8	189	Arizona	[36,49]	Female	1	MIN	convalescent	test
-1.31144	Hallmark Heme Metabolism	Visit 9	273	Arizona	[36,49]	Female	1	MIN	convalescent	test
-0.819581	Hallmark Heme Metabolism	Visit 10	364	Arizona	[36,49]	Female	1	MIN	convalescent	test
-0.875672	Hallmark Heme Metabolism	Visit 7	84	Arizona	[36,49]	Female	1	MIN	convalescent	test
-0.559214	Hallmark Heme Metabolism	Visit 8	205	Arizona	[64,77]	Male	3	MIN	convalescent	test
	Hallmark Heme Metabolism	Visit 9	266	Arizona	[64,77]	Male	3	MIN	convalescent	test
-1.12432	Hallmark Heme Metabolism	Visit 10	358	Arizona	[64,77]	Male	3	MIN	convalescent	test
-1.19755	Hallmark Heme Metabolism	Visit 7	93	Arizona	[64,77]	Male	3	MIN	convalescent	test
-0.539161	Hallmark Heme Metabolism	Visit 8	184	Arizona	[50,63]	Male	4	MIN	convalescent	test
-0.72869	Hallmark Heme Metabolism	Visit 9	276	Arizona	[50,63]	Male	4	MIN	convalescent	test
-0.50992	Hallmark Heme Metabolism	Visit 10	367	Arizona	[50,63]	Male	4	MIN	convalescent	test
-1.19325	Hallmark Heme Metabolism	Visit 8	188	Arizona	[64,77]	Male	4	MIN	convalescent	test
-1.45629	Hallmark Heme Metabolism	Visit 9	280	Arizona	[64,77]	Male	4	MIN	convalescent	test
-0.980082	Hallmark Heme Metabolism	Visit 10	363	Arizona	[64,77]	Male	4	MIN	convalescent	test
-1.02759	Hallmark Heme Metabolism	Visit 7	120	Arizona	[64,77]	Male	4	MIN	convalescent	test
0.0432878	Hallmark Heme Metabolism	Visit 8	185	Arizona	[78,94]	Female	4	MIN	convalescent	test
0.55081	Hallmark Heme Metabolism	Visit 9	312	Arizona	[78,94]	Female	4	MIN	convalescent	test
0.0451031	Hallmark Heme Metabolism	Visit 10	389	Arizona	[78,94]	Female	4	MIN	convalescent	test
0.562734	Hallmark Heme Metabolism	Visit 7	118	Arizona	[78,94]	Female	4	MIN	convalescent	test
-0.635766	Hallmark Heme Metabolism	Visit 8	172	Arizona	[50,63]	Male	3	MIN	convalescent	test
-0.826188	Hallmark Heme Metabolism	Visit 9	275	Arizona	[50,63]	Male	3	MIN	convalescent	test
	Hallmark Heme Metabolism	Visit 10	368	Arizona	[50,63]	Male	3	MIN	convalescent	test
-0.234085	Hallmark Heme Metabolism	Visit 7	86	Arizona	[50,63]	Male	3	MIN	convalescent	test
	Hallmark Heme Metabolism	Visit 8	181	Arizona	[36,49]	Male	4	MIN	convalescent	test
-0.524604	Hallmark Heme Metabolism	Visit 9	273	Arizona	[36,49]	Male	4	MIN	convalescent	test
-0.91268	Hallmark Heme Metabolism	Visit 10	400	Arizona	[36,49]	Male	4	MIN	convalescent	test
-0.0405337	Hallmark Heme Metabolism	Visit 7	103	Arizona	[36,49]	Male	4	MIN	convalescent	test
-0.737886	Hallmark Heme Metabolism	Visit 8	170	Arizona	[64,77]	Female	3	MIN	convalescent	test
-0.363291	Hallmark Heme Metabolism	Visit 9	263	Arizona	[64,77]	Female	3	MIN	convalescent	test
-0.917172	Hallmark Heme Metabolism	Visit 10	361	Arizona	[64,77]	Female	3	MIN	convalescent	test
-0.243477	Hallmark Heme Metabolism	Visit 7	108	Arizona	[64,77]	Female	3	MIN	convalescent	test
0.113296	Hallmark Heme Metabolism	Visit 8	182	Arizona	[64,77]	Female	3	MIN	convalescent	test
-0.960433	Hallmark Heme Metabolism	Visit 9	267	Arizona	[64,77]	Female	3	MIN	convalescent	test
-1.4295	Hallmark Heme Metabolism	Visit 10	357	Arizona	[64,77]	Female	3	MIN	convalescent	test
-0.0141439	Hallmark Heme Metabolism	Visit 7	104	Arizona	[64,77]	Female	3	MIN	convalescent	test
-0.136689	Hallmark Heme Metabolism	Visit 8	182	Arizona	[64,77]	Female	3	MIN	convalescent	test
-0.448059	Hallmark Heme Metabolism	Visit 9	266	Arizona	[64,77]	Female	3	MIN	convalescent	test
-0.394895	Hallmark Heme Metabolism	Visit 7	91	Arizona	[64,77]	Female	3	MIN	convalescent	test
-0.999913	Hallmark Heme Metabolism	Visit 8	185	Arizona	[50,63]	Male	3	MIN	convalescent	test
-0.628084	Hallmark Heme Metabolism	Visit 9	298	Arizona	[50,63]	Male	3	MIN	convalescent	test
-0.73453	Hallmark Heme Metabolism	Visit 10	361	Arizona	[50,63]	Male	3	MIN	convalescent	test
-1.05886	Hallmark Heme Metabolism	Visit 7	93	Arizona	[50,63]	Male	3	MIN	convalescent	test
-0.22793	Hallmark Heme Metabolism	Visit 8	196	Arizona	[36,49]	Male	4	MIN	convalescent	test
0.0587063	Hallmark Heme Metabolism	Visit 9	284	Arizona	[36,49]	Male	4	MIN	convalescent	test
-0.744811	Hallmark Heme Metabolism	Visit 10	359	Arizona	[36,49]	Male	4	MIN	convalescent	test
-0.641329	Hallmark Heme Metabolism	Visit 7	107	Arizona	[36,49]	Male	4	MIN	convalescent	test
-0.478619	Hallmark Heme Metabolism	Visit 8	194	Florida	[50,63]	Female	2	LC	convalescent	test
-0.607604	Hallmark Heme Metabolism	Visit 9	264	Florida	[50,63]	Female	2	LC	convalescent	test
-0.592572	Hallmark Heme Metabolism	Visit 10	369	Florida	[50,63]	Female	2	LC	convalescent	test
-0.500539	Hallmark Heme Metabolism	Visit 7	103	Florida	[50,63]	Female	2	LC	convalescent	test
-0.314755	Hallmark Heme Metabolism	Visit 9	279	Florida	[36,49]	Male	1	LC	convalescent	test
-0.693447	Hallmark Heme Metabolism	Visit 10	369	Florida	[36,49]	Male	1	LC	convalescent	test
-0.278826	Hallmark Heme Metabolism	Visit 7	105	Florida	[36,49]	Male	1	LC	convalescent	test
-0.0778608	Hallmark Heme Metabolism	Visit 8	196	Florida	[64,77]	Male	2	LC	convalescent	test
-0.0622404	Hallmark Heme Metabolism	Visit 9	287	Florida	[64,77]	Male	2	LC	convalescent	test
-0.0673458	Hallmark Heme Metabolism	Visit 10	380	Florida	[64,77]	Male	2	LC	convalescent	test
-0.39149	Hallmark Heme Metabolism	Visit 7	99	Florida	[64,77]	Male	2	LC	convalescent	test
0.176424	Hallmark Heme Metabolism	Visit 8	180	Florida	[50,63]	Female	2	LC	convalescent	test
-0.198734	Hallmark Heme Metabolism	Visit 9	273	Florida	[50,63]	Female	3	LC	convalescent	test
1.38107	Hallmark Heme Metabolism	Visit 10	377	Florida	[50,63]	Female	3	LC	convalescent	test
0.392557	Hallmark Heme Metabolism	Visit 8	191	Florida	[50,63]	Male	3	LC	convalescent	test
0.417911	Hallmark Heme Metabolism	Visit 9	275	Florida	[50,63]	Male	3	LC	convalescent	test
0.54557	Hallmark Heme Metabolism	Visit 7	100	Florida	[50,63]	Male	3	LC	convalescent	test
-0.785018	Hallmark Heme Metabolism	Visit 8	184	Florida	[64,77]	Female	1	LC	convalescent	test
-0.540287	Hallmark Heme Metabolism	Visit 9	275	Florida	[64,77]	Female	1	LC	convalescent	test
-0.243648	Hallmark Heme Metabolism	Visit 7	83	Florida	[64,77]	Female	1	LC	convalescent	test
-0.715321	Hallmark Heme Metabolism	Visit 8	203	Florida	[36,49]	Female	1	LC	convalescent	test
-0.464843	Hallmark Heme Metabolism	Visit 8	200	Florida	[50,63]	Male	3	MIN	convalescent	test
-0.572954	Hallmark Heme Metabolism	Visit 9	284	Florida	[50,63]	Male	3	MIN	convalescent	test
-0.248462	Hallmark Heme Metabolism	Visit 10	421	Florida	[50,63]	Male	3	MIN	convalescent	test
-0.64622	Hallmark Heme Metabolism	Visit 7	99	Florida	[50,63]	Male	3	MIN	convalescent	test
-1.40835	Hallmark Heme Metabolism	Visit 8	200	Florida	[36,49]	Female	3	LC	convalescent	test
1.51067	Hallmark Heme Metabolism	Visit 9	306	Florida	[36,49]	Female	3	LC	convalescent	test
2.45378	Hallmark Heme Metabolism	Visit 7	93	Florida	[36,49]	Female	3	LC	convalescent	test
-0.406297	Hallmark Heme Metabolism	Visit 7	100	Florida	[50,63]	Female	4	LC	convalescent	test
-0.57256	Hallmark Heme Metabolism	Visit 7	92	Florida	[50,63]	Male	1	LC	convalescent	test
-1.05189	Hallmark Heme Metabolism	Visit 8	197	Florida	[50,63]	Male	1	MIN	convalescent	test
-0.748577	Hallmark Heme Metabolism	Visit 7	99	Florida	[50,63]	Male	1	MIN	convalescent	test
1.42263	Hallmark Heme Metabolism	Visit 9	316	Florida	[50,63]	Female	1	MIN	convalescent	test
-0.26646	Hallmark Heme Metabolism	Visit 7	93	Florida	[50,63]	Female	1	MIN	convalescent	test
0.159172	Hallmark Heme Metabolism	Visit 8	216	Florida	[50,63]	Male	2	MIN	convalescent	test
0.245843	Hallmark Heme Metabolism	Visit 9	288	Florida	[50,63]	Male	2	MIN	convalescent	test
0.39532	Hallmark Heme Metabolism	Visit 10	407	Florida	[50,63]	Male	2	MIN	convalescent	test
0.229407	Hallmark Heme Metabolism	Visit 7	97	Florida	[50,63]	Male	2	MIN	convalescent	test
-0.926181	Hallmark Heme Metabolism	Visit 7	96	Florida	[36,49]	Male	3	MIN	convalescent	test
0.0380147	Hallmark Heme Metabolism	Visit 10	473	Florida	[36,49]	Male	3	LC	convalescent	test
-0.0739838	Hallmark Heme Metabolism	Visit 7	95	Florida	[36,49]	Male	3	LC	convalescent	test
-0.135396	Hallmark Heme Metabolism	Visit 9	298	Florida	[64,77]	Female	3	MIN	convalescent	test
1.18344	Hallmark Heme Metabolism	Visit 10	407	Florida	[64,77]	Female	3	MIN	convalescent	test
0.209456	Hallmark Heme Metabolism	Visit 7	108	Florida	[64,77]	Female	3	MIN	convalescent	test
-0.21966	Hallmark Heme Metabolism	Visit 9	282	Florida	[50,63]	Male	1	MIN	convalescent	test
0.0609997	Hallmark Heme Metabolism	Visit 10	388	Florida	[50,63]	Male	1	MIN	convalescent	test
-0.0862631	Hallmark Heme Metabolism	Visit 7	87	Florida	[50,63]	Male	1	MIN	convalescent	test
-0.349737	Hallmark Heme Metabolism	Visit 8	183	Florida	[36,49]	Male	3	MIN	convalescent	test
-0.469791	Hallmark Heme Metabolism	Visit 9	273	Florida	[36,49]	Male	3	MIN	convalescent	test
-0.654368	Hallmark Heme Metabolism	Visit 10	378	Florida	[36,49]	Male	3	MIN	convalescent	test
-0.0418162	Hallmark Heme Metabolism	Visit 7	85	Florida	[36,49]	Male	3	MIN	convalescent	test
0.989579	Hallmark Heme Metabolism	Visit 8	192	Florida	[78,94]	Male	2	MIN	convalescent	test
0.510074	Hallmark Heme Metabolism	Visit 10	393	Florida	[78,94]	Male	2	MIN	convalescent	test
-0.114111	Hallmark Heme Metabolism	Visit 7	101	Florida	[78,94]	Male	2	MIN	convalescent	test
-1.23077	Hallmark Heme Metabolism	Visit 8	190	Florida	[36,49]	Male	3	MIN	convalescent	test
-0.866733	Hallmark Heme Metabolism	Visit 9	290	Florida	[36,49]	Male	3	MIN	convalescent	test
2.80047	Hallmark Heme Metabolism	Visit 8	217	Florida	[64,77]	Male	4	MIN	convalescent	test
1.87075	Hallmark Heme Metabolism	Visit 10	420	Florida	[64,77]	Male	4	MIN	convalescent	test
2.13072	Hallmark Heme Metabolism	Visit 7	104	Florida	[64,77]	Male	4	MIN	convalescent	test
-0.0284126	Hallmark Heme Metabolism	Visit 8	183	Florida	[64,77]	Female	3	MIN	convalescent	test
0.901171	Hallmark Heme Metabolism	Visit 9	316	Florida	[64,77]	Female	3	MIN	convalescent	test
1.45557	Hallmark Heme Metabolism	Visit 10	385	Florida	[64,77]	Female	3	MIN	convalescent	test
0.634647	Hallmark Heme Metabolism	Visit 7	102	Florida	[64,77]	Female	3	MIN	convalescent	test
0.429553	Hallmark Heme Metabolism	Visit 9	303	Florida	[50,63]	Female	4	MIN	convalescent	test
0.0392692	Hallmark Heme Metabolism	Visit 7	112	Florida	[50,63]	Female	4	MIN	convalescent	test
-0.874721	Hallmark Heme Metabolism	Visit 8	232	Florida	[50,63]	Male	3	MIN	convalescent	test
-0.231011	Hallmark Heme Metabolism	Visit 10	393	Florida	[50,63]	Male	3	MIN	convalescent	test
-0.750312	Hallmark Heme Metabolism	Visit 7	99	Florida	[50,63]	Male	3	MIN	convalescent	test
-0.961447	Hallmark Heme Metabolism	Visit 8	181	Florida	[50,63]	Male	3	MIN	convalescent	test
-0.874039	Hallmark Heme Metabolism	Visit 10	382	Florida	[50,63]	Male	3	MIN	convalescent	test
-0.521899	Hallmark Heme Metabolism	Visit 7	88	Florida	[50,63]	Male	3	MIN	convalescent	test
-0.22113	Hallmark Heme Metabolism	Visit 8	204	Florida	[50,63]	Male	3	LC	convalescent	test
-0.295393	Hallmark Heme Metabolism	Visit 9	307	Florida	[50,63]	Male	3	LC	convalescent	test
0.329089	Hallmark Heme Metabolism	Visit 10	378	Florida	[50,63]	Male	3	LC	convalescent	test
0.0889657	Hallmark Heme Metabolism	Visit 7	99	Florida	[50,63]	Male	3	LC	convalescent	test
-0.660494	Hallmark Heme Metabolism	Visit 8	204	Florida	[50,63]	Male	1	MIN	convalescent	test
-0.154466	Hallmark Heme Metabolism	Visit 7	111	Florida	[50,63]	Male	1	MIN	convalescent	test
0.59559	Hallmark Heme Metabolism	Visit 10	389	Florida	[50,63]	Male	2	LC	convalescent	test
0.321046	Hallmark Heme Metabolism	Visit 7	121	Florida	[50,63]	Male	2	LC	convalescent	test
-0.0535551	Hallmark Heme Metabolism	Visit 8	199	Florida	[36,49]	Female	1	MIN	convalescent	test
-0.399908	Hallmark Heme Metabolism	Visit 7	98	Florida	[36,49]	Female	1	MIN	convalescent	test
0.419422	Hallmark Heme Metabolism	Visit 7	79	Florida	[64,77]	Female	4	MIN	convalescent	test
0.331275	Hallmark Heme Metabolism	Visit 8	206	Florida	[64,77]	Female	4	MIN	convalescent	test
0.679102	Hallmark Heme Metabolism	Visit 9	342	Florida	[64,77]	Female	4	MIN	convalescent	test
-0.211185	Hallmark Heme Metabolism	Visit 7	105	Florida	[64,77]	Female	4	MIN	convalescent	test
-0.0802533	Hallmark Heme Metabolism	Visit 8	193	Florida	[50,63]	Male	1	MIN	convalescent	test
-0.661504	Hallmark Heme Metabolism	Visit 9	331	Florida	[50,63]	Male	1	MIN	convalescent	test
-0.539347	Hallmark Heme Metabolism	Visit 7	95	Florida	[50,63]	Male	1	MIN	convalescent	test
0.59282	Hallmark Heme Metabolism	Visit 8	176	UT Austin	[50,63]	Female	3	MIN	convalescent	test
0.290032	Hallmark Heme Metabolism	Visit 9	275	UT Austin	[50,63]	Female	3	MIN	convalescent	test
	Hallmark Heme Metabolism	Visit 10	381	UT Austin	[50,63]	Female	3	MIN	convalescent	test
0.238051	Hallmark Heme Metabolism	Visit 7	100	UT Austin	[50,63]	Female	3	MIN	convalescent	test
0.106649	Hallmark Heme Metabolism	Visit 8	194	UT Austin	[18,35]	Male	2	LC	convalescent	test
-0.283306	Hallmark Heme Metabolism	Visit 9	285	UT Austin	[18,35]	Male	2	LC	convalescent	test
-0.789336	Hallmark Heme Metabolism	Visit 10	361	UT Austin	[18,35]	Male	2	LC	convalescent	test
-0.337636	Hallmark Heme Metabolism	Visit 7	118	UT Austin	[18,35]	Male	2	LC	convalescent	test
-0.624847	Hallmark Heme Metabolism	Visit 8	198	UT Austin	[36,49]	Male	3	MIN	convalescent	test
-0.637028	Hallmark Heme Metabolism	Visit 7	95	UT Austin	[36,49]	Male	3	MIN	convalescent	test
0.430644	Hallmark Heme Metabolism	Visit 8	190	UT Austin	[50,63]	Female	4	MIN	convalescent	test
0.550803	Hallmark Heme Metabolism	Visit 9	283	UT Austin	[50,63]	Female	4	MIN	convalescent	test
1.67717	Hallmark Heme Metabolism	Visit 10	368	UT Austin	[50,63]	Female	4	MIN	convalescent	test
1.6471	Hallmark Heme Metabolism	Visit 7	120	UT Austin	[50,63]	Female	4	MIN	convalescent	test
-0.207548	Hallmark Heme Metabolism	Visit 7	131	UT Austin	[64,77]	Male	4	MIN	convalescent	test
-0.386849	Hallmark Heme Metabolism	Visit 8	164	UT Austin	[50,63]	Male	3	MIN	convalescent	test
-0.549603	Hallmark Heme Metabolism	Visit 9	277	UT Austin	[50,63]	Male	3	MIN	convalescent	test
-0.494014	Hallmark Heme Metabolism	Visit 10	375	UT Austin	[50,63]	Male	3	MIN	convalescent	test
-0.596862	Hallmark Heme Metabolism	Visit 7	108	UT Austin	[50,63]	Male	3	MIN	convalescent	test
-1.03212	Hallmark Heme Metabolism	Visit 8	200	UT Austin	[18,35]	Female	3	MIN	convalescent	test
-1.17246	Hallmark Heme Metabolism	Visit 9	284	UT Austin	[18,35]	Female	3	MIN	convalescent	test
-0.445099	Hallmark Heme Metabolism	Visit 10	382	UT Austin	[18,35]	Female	3	MIN	convalescent	test
-0.857321	Hallmark Heme Metabolism	Visit 7	81	UT Austin	[18,35]	Female	3	MIN	convalescent	test
-0.912224	Hallmark Heme Metabolism	Visit 8	206	UT Austin	[50,63]	Female	3	LC	convalescent	test
-0.27945	Hallmark Heme Metabolism	Visit 9	275	UT Austin	[50,63]	Female	3	LC	convalescent	test
-0.751298	Hallmark Heme Metabolism	Visit 10	373	UT Austin	[50,63]	Female	3	LC	convalescent	test
-0.580371	Hallmark Heme Metabolism	Visit 7	92	UT Austin	[50,63]	Female	3	LC	convalescent	test
-0.235681	Hallmark Heme Metabolism	Visit 8	186	UT Austin	[64,77]	Male	3	MIN	convalescent	test
-0.205875	Hallmark Heme Metabolism	Visit 9	276	UT Austin	[64,77]	Male	3	MIN	convalescent	test
-0.498269	Hallmark Heme Metabolism	Visit 10	360	UT Austin	[64,77]	Male	3	MIN	convalescent	test
-0.279828	Hallmark Heme Metabolism	Visit 7	88	UT Austin	[64,77]	Male	3	MIN	convalescent	test
0.0714489	Hallmark Heme Metabolism	Visit 8	187	UT Austin	[50,63]	Male	3	MIN	convalescent	test
0.361096	Hallmark Heme Metabolism	Visit 9	270	UT Austin	[50,63]	Male	3	MIN	convalescent	test
0.417659	Androgenic Steroids	Visit 8	190	Boston/BWH	[18,35]	Male	2	MIN	convalescent	test
0.497424	Androgenic Steroids	Visit 9	274	Boston/BWH	[18,35]	Male	2	MIN	convalescent	test
0.452545	Androgenic Steroids	Visit 10	357	Boston/BWH	[18,35]	Male	2	MIN	convalescent	test
-0.343649	Androgenic Steroids	Visit 8	188	Boston/BWH	[50,63]	Female	2	MIN	convalescent	test
0.0171109	Androgenic Steroids	Visit 10	386	Boston/BWH	[50,63]	Female	2	MIN	convalescent	test
-0.145756	Androgenic Steroids	Visit 7	118	Boston/BWH	[50,63]	Female	2	MIN	convalescent	test
-0.123274	Androgenic Steroids	Visit 8	203	Boston/BWH	[50,63]	Male	4	MIN	convalescent	test
-0.357113	Androgenic Steroids	Visit 9	285	Boston/BWH	[50,63]	Male	4	MIN	convalescent	test
-0.153653	Androgenic Steroids	Visit 10	397	Boston/BWH	[50,63]	Male	4	MIN	convalescent	test
0.0364489	Androgenic Steroids	Visit 7	131	Boston/BWH	[50,63]	Male	4	MIN	convalescent	test
0.538359	Androgenic Steroids	Visit 9	283	Case Western	[36,49]	Male	2	LC	convalescent	test
	Androgenic Steroids	Visit 10	380	Case Western	[36,49]	Male	2	LC	convalescent	test
0.674549	Androgenic Steroids	Visit 7	114	Case Western	[36,49]	Male	2	LC	convalescent	test
0.13328	Androgenic Steroids	Visit 8	214	Case Western	[64,77]	Male	3	MIN	convalescent	test
0.248381	Androgenic Steroids	Visit 9	293	Case Western	[64,77]	Male	3	MIN	convalescent	test
0.13067	Androgenic Steroids	Visit 7	118	Case Western	[64,77]	Male	3	MIN	convalescent	test
-0.0635486	Androgenic Steroids	Visit 7	97	Case Western	[50,63]	Female	1	MIN	convalescent	test
0.329074	Androgenic Steroids	Visit 9	279	Case Western	[64,77]	Male	2	MIN	convalescent	test
	Androgenic Steroids	Visit 10	376	Case Western	[64,77]	Male	2	MIN	convalescent	test
	Androgenic Steroids	Visit 7	103	Case Western	[64,77]	Male	2	MIN	convalescent	test
-0.0663026	Androgenic Steroids	Visit 8	193	Case Western	[50,63]	Male	3	LC	convalescent	test
	Androgenic Steroids	Visit 9	277	Case Western	[50,63]	Male	3	LC	convalescent	test
0.0527502	Androgenic Steroids	Visit 10	383	Case Western	[50,63]	Male	3	LC	convalescent	test
0.0319582	Androgenic Steroids	Visit 7	109	Case Western	[50,63]	Male	3	LC	convalescent	test
0.31743	Androgenic Steroids	Visit 8	189	Case Western	[50,63]	Male	3	MIN	convalescent	test
	Androgenic Steroids	Visit 9	281	Case Western	[50,63]	Male	3	MIN	convalescent	test
0.258933	Androgenic Steroids	Visit 10	385	Case Western	[50,63]	Male	3	MIN	convalescent	test
0.270872	Androgenic Steroids	Visit 7	105	Case Western	[50,63]	Male	3	MIN	convalescent	test
-1.38784	Androgenic Steroids	Visit 7	96	Case Western	[50,63]	Female	2	LC	convalescent	test
-0.98123	Androgenic Steroids	Visit 7	102	Case Western	[64,77]	Female	2	LC	convalescent	test
-3.05564	Androgenic Steroids	Visit 7	99	Case Western	[64,77]	Female	3	LC	convalescent	test
-0.283747	Androgenic Steroids	Visit 9	275	Case Western	[64,77]	Female	2	MIN	convalescent	test
-0.352949	Androgenic Steroids	Visit 10	375	Case Western	[64,77]	Female	2	MIN	convalescent	test
-0.0667955	Androgenic Steroids	Visit 7	88	Case Western	[64,77]	Female	2	MIN	convalescent	test
	Androgenic Steroids	Visit 8	212	Case Western	[64,77]	Male	4	MIN	convalescent	test
0.551308	Androgenic Steroids	Visit 9	294	Case Western	[64,77]	Male	4	MIN	convalescent	test
0.508919	Androgenic Steroids	Visit 7	101	Case Western	[64,77]	Male	4	MIN	convalescent	test
	Androgenic Steroids	Visit 8	181	Case Western	[36,49]	Female	1	MIN	convalescent	test
0.705593	Androgenic Steroids	Visit 9	274	Case Western	[36,49]	Female	1	MIN	convalescent	test
0.527165	Androgenic Steroids	Visit 10	366	Case Western	[36,49]	Female	1	MIN	convalescent	test
0.62603	Androgenic Steroids	Visit 7	93	Case Western	[36,49]	Female	1	MIN	convalescent	test
	Androgenic Steroids	Visit 8	190	Case Western	[36,49]	Male	4	MIN	convalescent	test
0.669652	Androgenic Steroids	Visit 9	292	Case Western	[36,49]	Male	4	MIN	convalescent	test
0.679172	Androgenic Steroids	Visit 10	378	Case Western	[36,49]	Male	4	MIN	convalescent	test
	Androgenic Steroids	Visit 7	104	Case Western	[36,49]	Male	4	MIN	convalescent	test
	Androgenic Steroids	Visit 8	183	Case Western	[36,49]	Male	1	MIN	convalescent	test
-0.034095	Androgenic Steroids	Visit 7	93	Case Western	[36,49]	Male	1	MIN	convalescent	test
	Androgenic Steroids	Visit 8	183	Case Western	[36,49]	Female	1	MIN	convalescent	test
-1.3791	Androgenic Steroids	Visit 9	276	Case Western	[36,49]	Female	1	MIN	convalescent	test
	Androgenic Steroids	Visit 8	187	Case Western	[50,63]	Male	1	LC	convalescent	test
0.432992	Androgenic Steroids	Visit 9	285	Case Western	[50,63]	Male	1	LC	convalescent	test
0.405493	Androgenic Steroids	Visit 10	376	Case Western	[50,63]	Male	1	LC	convalescent	test
0.305903	Androgenic Steroids	Visit 7	98	Case Western	[50,63]	Male	1	LC	convalescent	test
0.508979	Androgenic Steroids	Visit 9	272	Case Western	[50,63]	Male	2	MIN	convalescent	test
0.630199	Androgenic Steroids	Visit 10	383	Case Western	[50,63]	Male	2	MIN	convalescent	test
	Androgenic Steroids	Visit 7	103	Case Western	[50,63]	Male	2	MIN	convalescent	test
	Androgenic Steroids	Visit 8	197	Case Western	[64,77]	Male	3	MIN	convalescent	test
0.28286	Androgenic Steroids	Visit 9	270	Case Western	[64,77]	Male	3	MIN	convalescent	test
0.479088	Androgenic Steroids	Visit 9	295	Case Western	[64,77]	Female	4	MIN	convalescent	test
0.422921	Androgenic Steroids	Visit 10	387	Case Western	[64,77]	Female	4	MIN	convalescent	test
	Androgenic Steroids	Visit 7	117	Case Western	[64,77]	Female	4	MIN	convalescent	test
	Androgenic Steroids	Visit 7	94	Case Western	[50,63]	Male	3	MIN	convalescent	test
	Androgenic Steroids	Visit 8	183	Case Western	[64,77]	Male	1	MIN	convalescent	test
0.0542225	Androgenic Steroids	Visit 9	268	Case Western	[64,77]	Male	1	MIN	convalescent	test
-0.116563	Androgenic Steroids	Visit 10	359	Case Western	[64,77]	Male	1	MIN	convalescent	test
	Androgenic Steroids	Visit 7	95	Case Western	[64,77]	Male	1	MIN	convalescent	test
	Androgenic Steroids	Visit 8	181	Case Western	[64,77]	Male	2	MIN	convalescent	test
0.503816	Androgenic Steroids	Visit 9	272	Case Western	[64,77]	Male	2	MIN	convalescent	test
	Androgenic Steroids	Visit 7	89	Case Western	[64,77]	Male	2	MIN	convalescent	test
	Androgenic Steroids	Visit 8	184	Case Western	[18,35]	Female	2	MIN	convalescent	test
0.44174	Androgenic Steroids	Visit 9	278	Case Western	[18,35]	Female	2	MIN	convalescent	test
	Androgenic Steroids	Visit 8	181	Case Western	[18,35]	Male	1	LC	convalescent	test
0.556835	Androgenic Steroids	Visit 9	258	Case Western	[18,35]	Male	1	LC	convalescent	test
0.434482	Androgenic Steroids	Visit 10	390	Case Western	[18,35]	Male	1	LC	convalescent	test
	Androgenic Steroids	Visit 7	79	Case Western	[18,35]	Male	1	LC	convalescent	test
	Androgenic Steroids	Visit 8	181	Case Western	[36,49]	Female	1	LC	convalescent	test
	Androgenic Steroids	Visit 9	279	Case Western	[36,49]	Female	1	LC	convalescent	test
	Androgenic Steroids	Visit 10	378	Case Western	[36,49]	Female	1	LC	convalescent	test
	Androgenic Steroids	Visit 7	89	Case Western	[36,49]	Female	1	LC	convalescent	test
-1.45103	Androgenic Steroids	Visit 8	202	Case Western	[64,77]	Female	3	MIN	convalescent	test
	Androgenic Steroids	Visit 7	93	Case Western	[64,77]	Female	3	MIN	convalescent	test
0.225197	Androgenic Steroids	Visit 8	204	Case Western	[18,35]	Female	3	MIN	convalescent	test
0.438129	Androgenic Steroids	Visit 10	402	Case Western	[18,35]	Female	3	MIN	convalescent	test
	Androgenic Steroids	Visit 7	113	Case Western	[18,35]	Female	3	MIN	convalescent	test
0.124022	Androgenic Steroids	Visit 8	189	Case Western	[36,49]	Male	2	MIN	convalescent	test
0.0590095	Androgenic Steroids	Visit 9	281	Case Western	[36,49]	Male	2	MIN	convalescent	test
0.568687	Androgenic Steroids	Visit 10	387	Case Western	[36,49]	Male	2	MIN	convalescent	test
	Androgenic Steroids	Visit 7	90	Case Western	[36,49]	Male	2	MIN	convalescent	test
0.00285897	Androgenic Steroids	Visit 8	194	Case Western	[36,49]	Female	3	LC	convalescent	test
-0.180477	Androgenic Steroids	Visit 9	301	Case Western	[36,49]	Female	3	LC	convalescent	test
-0.213497	Androgenic Steroids	Visit 8	204	Drexel/Tower Health	[78,94]	Female	3	LC	convalescent	test
-0.176189	Androgenic Steroids	Visit 9	288	Drexel/Tower Health	[78,94]	Female	3	LC	convalescent	test
-0.0330282	Androgenic Steroids	Visit 10	366	Drexel/Tower Health	[78,94]	Female	3	LC	convalescent	test
-0.0353002	Androgenic Steroids	Visit 7	94	Drexel/Tower Health	[78,94]	Female	3	LC	convalescent	test
-0.299263	Androgenic Steroids	Visit 8	199	Drexel/Tower Health	[50,63]	Female	2	LC	convalescent	test
-0.390392	Androgenic Steroids	Visit 9	275	Drexel/Tower Health	[50,63]	Female	2	LC	convalescent	test
-0.285636	Androgenic Steroids	Visit 10	363	Drexel/Tower Health	[50,63]	Female	2	LC	convalescent	test
-0.37128	Androgenic Steroids	Visit 7	94	Drexel/Tower Health	[50,63]	Female	2	LC	convalescent	test
0.464981	Androgenic Steroids	Visit 7	104	Drexel/Tower Health	[18,35]	Male	2	LC	convalescent	test
0.18551	Androgenic Steroids	Visit 8	176	Drexel/Tower Health	[64,77]	Male	2	MIN	convalescent	test
0.0551927	Androgenic Steroids	Visit 9	266	Drexel/Tower Health	[64,77]	Male	2	MIN	convalescent	test
0.128942	Androgenic Steroids	Visit 10	360	Drexel/Tower Health	[64,77]	Male	2	MIN	convalescent	test
0.200795	Androgenic Steroids	Visit 7	97	Drexel/Tower Health	[64,77]	Male	2	MIN	convalescent	test
-1.23745	Androgenic Steroids	Visit 8	184	Drexel/Tower Health	[64,77]	Female	1	MIN	convalescent	test
-1.28925	Androgenic Steroids	Visit 9	261	Drexel/Tower Health	[64,77]	Female	1	MIN	convalescent	test
-1.31119	Androgenic Steroids	Visit 10	373	Drexel/Tower Health	[64,77]	Female	1	MIN	convalescent	test
-1.26821	Androgenic Steroids	Visit 7	84	Drexel/Tower Health	[64,77]	Female	1	MIN	convalescent	test
-0.233627	Androgenic Steroids	Visit 8	184	Drexel/Tower Health	[64,77]	Male	1	LC	convalescent	test
-0.389969	Androgenic Steroids	Visit 9	268	Drexel/Tower Health	[64,77]	Male	1	LC	convalescent	test
-0.828677	Androgenic Steroids	Visit 10	377	Drexel/Tower Health	[64,77]	Male	1	LC	convalescent	test
-0.225804	Androgenic Steroids	Visit 7	91	Drexel/Tower Health	[64,77]	Male	1	LC	convalescent	test
-0.272788	Androgenic Steroids	Visit 8	201	Drexel/Tower Health	[36,49]	Male	1	MIN	convalescent	test
-0.203586	Androgenic Steroids	Visit 9	264	Drexel/Tower Health	[36,49]	Male	1	MIN	convalescent	test
-1.62898	Androgenic Steroids	Visit 8	175	Drexel/Tower Health	[64,77]	Female	1	LC	convalescent	test
-2.01693	Androgenic Steroids	Visit 9	287	Drexel/Tower Health	[64,77]	Female	1	LC	convalescent	test
-1.82667	Androgenic Steroids	Visit 10	378	Drexel/Tower Health	[64,77]	Female	1	LC	convalescent	test
-1.51291	Androgenic Steroids	Visit 7	86	Drexel/Tower Health	[64,77]	Female	1	LC	convalescent	test
1.05653	Androgenic Steroids	Visit 8	173	Drexel/Tower Health	[50,63]	Female	1	LC	convalescent	test
1.20486	Androgenic Steroids	Visit 9	278	Drexel/Tower Health	[50,63]	Female	1	LC	convalescent	test
1.20253	Androgenic Steroids	Visit 10	383	Drexel/Tower Health	[50,63]	Female	1	LC	convalescent	test
1.17928	Androgenic Steroids	Visit 7	102	Drexel/Tower Health	[50,63]	Female	1	LC	convalescent	test
-2.14593	Androgenic Steroids	Visit 8	176	Drexel/Tower Health	[50,63]	Female	1	LC	convalescent	test
-1.65703	Androgenic Steroids	Visit 9	288	Drexel/Tower Health	[50,63]	Female	1	LC	convalescent	test
-1.50666	Androgenic Steroids	Visit 7	113	Drexel/Tower Health	[50,63]	Female	1	LC	convalescent	test
-0.200424	Androgenic Steroids	Visit 8	189	Drexel/Tower Health	[36,49]	Female	2	LC	convalescent	test
0.172111	Androgenic Steroids	Visit 9	262	Drexel/Tower Health	[36,49]	Female	2	LC	convalescent	test
0.00163457	Androgenic Steroids	Visit 10	365	Drexel/Tower Health	[36,49]	Female	2	LC	convalescent	test
-0.962324	Androgenic Steroids	Visit 7	94	Drexel/Tower Health	[36,49]	Female	2	LC	convalescent	test
0.281032	Androgenic Steroids	Visit 9	281	Emory	[50,63]	Male	2	LC	convalescent	test
0.170269	Androgenic Steroids	Visit 10	439	Emory	[50,63]	Male	2	LC	convalescent	test
0.1608	Androgenic Steroids	Visit 7	76	Emory	[50,63]	Male	2	LC	convalescent	test
0.49967	Androgenic Steroids	Visit 8	201	Emory	[64,77]	Male	2	MIN	convalescent	test
0.495821	Androgenic Steroids	Visit 9	293	Emory	[64,77]	Male	2	MIN	convalescent	test
0.56368	Androgenic Steroids	Visit 7	77	Emory	[64,77]	Male	2	MIN	convalescent	test
-0.17242	Androgenic Steroids	Visit 10	371	Emory	[64,77]	Male	1	MIN	convalescent	test
-0.403685	Androgenic Steroids	Visit 8	185	Emory	[50,63]	Female	2	LC	convalescent	test
-0.47199	Androgenic Steroids	Visit 9	280	Emory	[50,63]	Female	2	LC	convalescent	test
-0.367418	Androgenic Steroids	Visit 10	394	Emory	[50,63]	Female	2	LC	convalescent	test
-0.40133	Androgenic Steroids	Visit 7	85	Emory	[50,63]	Female	2	LC	convalescent	test
0.727683	Androgenic Steroids	Visit 8	191	Emory	[18,35]	Male	2	LC	convalescent	test
0.790849	Androgenic Steroids	Visit 10	393	Emory	[18,35]	Male	2	LC	convalescent	test
0.675501	Androgenic Steroids	Visit 7	90	Emory	[18,35]	Male	2	LC	convalescent	test
0.738012	Androgenic Steroids	Visit 8	189	Emory	[50,63]	Male	1	MIN	convalescent	test
0.579081	Androgenic Steroids	Visit 9	282	Emory	[50,63]	Male	1	MIN	convalescent	test
0.335291	Androgenic Steroids	Visit 10	394	Emory	[50,63]	Male	1	MIN	convalescent	test
	Androgenic Steroids	Visit 7	86	Emory	[50,63]	Male	1	MIN	convalescent	test
0.26918	Androgenic Steroids	Visit 8	188	Emory	[50,63]	Male	1	MIN	convalescent	test
0.228122	Androgenic Steroids	Visit 9	285	Emory	[50,63]	Male	1	MIN	convalescent	test
0.246653	Androgenic Steroids	Visit 7	83	Emory	[50,63]	Male	1	MIN	convalescent	test
0.0175771	Androgenic Steroids	Visit 9	277	Emory	[18,35]	Female	2	LC	convalescent	test
-0.151239	Androgenic Steroids	Visit 10	396	Emory	[18,35]	Female	2	LC	convalescent	test
-0.0724615	Androgenic Steroids	Visit 7	92	Emory	[18,35]	Female	2	LC	convalescent	test
-0.00163591	Androgenic Steroids	Visit 8	189	Emory	[50,63]	Female	1	MIN	convalescent	test
0.296125	Androgenic Steroids	Visit 9	280	Emory	[50,63]	Female	1	MIN	convalescent	test
-0.134728	Androgenic Steroids	Visit 7	97	Emory	[50,63]	Female	1	MIN	convalescent	test
-0.176572	Androgenic Steroids	Visit 8	189	Emory	[64,77]	Male	2	LC	convalescent	test
-0.14043	Androgenic Steroids	Visit 9	294	Emory	[64,77]	Male	2	LC	convalescent	test
-0.173289	Androgenic Steroids	Visit 10	391	Emory	[64,77]	Male	2	LC	convalescent	test
-0.28857	Androgenic Steroids	Visit 7	92	Emory	[64,77]	Male	2	LC	convalescent	test
1.04271	Androgenic Steroids	Visit 8	186	Emory	[50,63]	Male	1	LC	convalescent	test
0.457402	Androgenic Steroids	Visit 9	296	Emory	[50,63]	Male	1	LC	convalescent	test
0.410443	Androgenic Steroids	Visit 7	99	Emory	[50,63]	Male	1	LC	convalescent	test
-0.0248927	Androgenic Steroids	Visit 8	192	Emory	[50,63]	Female	1	LC	convalescent	test
0.744962	Androgenic Steroids	Visit 8	215	Emory	[50,63]	Female	2	LC	convalescent	test
0.704209	Androgenic Steroids	Visit 7	113	Emory	[50,63]	Female	2	LC	convalescent	test
-0.134337	Androgenic Steroids	Visit 7	102	Emory	[78,94]	Male	2	LC	convalescent	test
-0.668642	Androgenic Steroids	Visit 8	176	Emory	[50,63]	Female	1	MIN	convalescent	test
-0.305702	Androgenic Steroids	Visit 9	274	Emory	[50,63]	Female	1	MIN	convalescent	test
-0.719668	Androgenic Steroids	Visit 10	372	Emory	[50,63]	Female	1	MIN	convalescent	test
-0.945264	Androgenic Steroids	Visit 8	224	Emory	[50,63]	Female	4	MIN	convalescent	test
0.482022	Androgenic Steroids	Visit 7	93	Emory	[64,77]	Male	1	MIN	convalescent	test
0.829479	Androgenic Steroids	Visit 8	180	Emory	[18,35]	Male	1	MIN	convalescent	test
-0.383962	Androgenic Steroids	Visit 9	280	Emory	[50,63]	Female	3	LC	convalescent	test
-0.281741	Androgenic Steroids	Visit 10	379	Emory	[50,63]	Female	3	LC	convalescent	test
-0.156677	Androgenic Steroids	Visit 9	281	ISMMS (Mt Sinai)	[78,94]	Female	2	MIN	convalescent	test
0.334045	Androgenic Steroids	Visit 8	208	ISMMS (Mt Sinai)	[50,63]	Male	4	MIN	convalescent	test
0.223296	Androgenic Steroids	Visit 9	298	ISMMS (Mt Sinai)	[50,63]	Male	4	MIN	convalescent	test
0.272563	Androgenic Steroids	Visit 7	124	ISMMS (Mt Sinai)	[50,63]	Male	4	MIN	convalescent	test
-0.261349	Androgenic Steroids	Visit 8	205	ISMMS (Mt Sinai)	[78,94]	Male	3	MIN	convalescent	test
0.0402329	Androgenic Steroids	Visit 9	302	ISMMS (Mt Sinai)	[78,94]	Male	3	MIN	convalescent	test
-0.329957	Androgenic Steroids	Visit 7	106	ISMMS (Mt Sinai)	[78,94]	Male	3	MIN	convalescent	test
0.530234	Androgenic Steroids	Visit 10	377	ISMMS (Mt Sinai)	[64,77]	Male	4	LC	convalescent	test
-0.702115	Androgenic Steroids	Visit 9	283	ISMMS (Mt Sinai)	[64,77]	Female	3	LC	convalescent	test
	Androgenic Steroids	Visit 10	367	ISMMS (Mt Sinai)	[64,77]	Female	3	LC	convalescent	test
-1.52745	Androgenic Steroids	Visit 8	198	ISMMS (Mt Sinai)	[78,94]	Female	2	MIN	convalescent	test
-1.28818	Androgenic Steroids	Visit 9	280	ISMMS (Mt Sinai)	[78,94]	Female	2	MIN	convalescent	test
-1.27723	Androgenic Steroids	Visit 7	104	ISMMS (Mt Sinai)	[78,94]	Female	2	MIN	convalescent	test
0.628806	Androgenic Steroids	Visit 8	209	ISMMS (Mt Sinai)	[36,49]	Male	2	MIN	convalescent	test
0.647274	Androgenic Steroids	Visit 9	279	ISMMS (Mt Sinai)	[36,49]	Male	2	MIN	convalescent	test
0.703128	Androgenic Steroids	Visit 7	101	ISMMS (Mt Sinai)	[36,49]	Male	2	MIN	convalescent	test
0.343648	Androgenic Steroids	Visit 9	307	OHSU (Oregon)	[18,35]	Female	4	LC	convalescent	test
0.0510995	Androgenic Steroids	Visit 10	381	OHSU (Oregon)	[18,35]	Female	4	LC	convalescent	test
0.514201	Androgenic Steroids	Visit 8	244	OHSU (Oregon)	[36,49]	Male	4	MIN	convalescent	test
-0.15462	Androgenic Steroids	Visit 8	219	OHSU (Oregon)	[50,63]	Female	1	LC	convalescent	test
-0.252297	Androgenic Steroids	Visit 7	138	OHSU (Oregon)	[36,49]	Female	3	LC	convalescent	test
0.783471	Androgenic Steroids	Visit 10	384	Stanford	[50,63]	Male	1	MIN	convalescent	test
0.793739	Androgenic Steroids	Visit 7	114	Stanford	[50,63]	Male	1	MIN	convalescent	test
0.860352	Androgenic Steroids	Visit 9	262	Stanford	[36,49]	Male	1	MIN	convalescent	test
0.960231	Androgenic Steroids	Visit 10	457	Stanford	[36,49]	Male	1	MIN	convalescent	test
0.797799	Androgenic Steroids	Visit 8	206	Stanford	[18,35]	Male	1	MIN	convalescent	test
0.86606	Androgenic Steroids	Visit 9	259	Stanford	[18,35]	Male	1	MIN	convalescent	test
0.924427	Androgenic Steroids	Visit 10	377	Stanford	[18,35]	Male	1	MIN	convalescent	test
0.99113	Androgenic Steroids	Visit 7	78	Stanford	[18,35]	Male	1	MIN	convalescent	test
0.800953	Androgenic Steroids	Visit 8	225	Stanford	[50,63]	Male	1	MIN	convalescent	test
0.821721	Androgenic Steroids	Visit 9	260	Stanford	[50,63]	Male	1	MIN	convalescent	test
0.872687	Androgenic Steroids	Visit 10	360	Stanford	[50,63]	Male	1	MIN	convalescent	test
	Androgenic Steroids	Visit 8	209	Stanford	[18,35]	Male	2	MIN	convalescent	test
0.65955	Androgenic Steroids	Visit 9	265	Stanford	[18,35]	Male	2	MIN	convalescent	test
0.672741	Androgenic Steroids	Visit 10	349	Stanford	[18,35]	Male	2	MIN	convalescent	test
0.870365	Androgenic Steroids	Visit 8	228	Stanford	[36,49]	Female	2	MIN	convalescent	test
0.955534	Androgenic Steroids	Visit 9	288	Stanford	[36,49]	Female	2	MIN	convalescent	test
0.699615	Androgenic Steroids	Visit 8	176	Stanford	[36,49]	Male	2	MIN	convalescent	test
0.685886	Androgenic Steroids	Visit 9	265	Stanford	[36,49]	Male	2	MIN	convalescent	test
0.772226	Androgenic Steroids	Visit 10	377	Stanford	[36,49]	Male	2	MIN	convalescent	test
0.758595	Androgenic Steroids	Visit 7	89	Stanford	[36,49]	Male	2	MIN	convalescent	test
-0.0935152	Androgenic Steroids	Visit 9	299	Stanford	[64,77]	Male	2	MIN	convalescent	test
0.0350395	Androgenic Steroids	Visit 7	153	Stanford	[64,77]	Male	2	MIN	convalescent	test
0.412992	Androgenic Steroids	Visit 7	163	Stanford	[78,94]	Male	1	MIN	convalescent	test
0.846856	Androgenic Steroids	Visit 8	209	Stanford	[18,35]	Male	2	MIN	convalescent	test
1.0991	Androgenic Steroids	Visit 9	300	Stanford	[18,35]	Male	2	MIN	convalescent	test
1.13402	Androgenic Steroids	Visit 7	136	Stanford	[18,35]	Male	2	MIN	convalescent	test
0.394717	Androgenic Steroids	Visit 7	85	Stanford	[50,63]	Male	2	MIN	convalescent	test
0.147829	Androgenic Steroids	Visit 7	116	Stanford	[50,63]	Female	1	MIN	convalescent	test
0.910765	Androgenic Steroids	Visit 7	88	Stanford	[50,63]	Male	2	MIN	convalescent	test
	Androgenic Steroids	Visit 9	275	UCLA	[50,63]	Male	2	MIN	convalescent	test
	Androgenic Steroids	Visit 8	216	UCLA	[50,63]	Female	4	MIN	convalescent	test
	Androgenic Steroids	Visit 9	216	UCLA	[50,63]	Female	4	MIN	convalescent	test
0.531154	Androgenic Steroids	Visit 10	362	UCLA	[50,63]	Female	4	MIN	convalescent	test
	Androgenic Steroids	Visit 8	200	UCLA	[50,63]	Male	1	MIN	convalescent	test
0.37284	Androgenic Steroids	Visit 9	284	UCLA	[50,63]	Male	1	MIN	convalescent	test
0.584557	Androgenic Steroids	Visit 10	361	UCLA	[50,63]	Male	1	MIN	convalescent	test
	Androgenic Steroids	Visit 8	187	UCLA	[64,77]	Female	3	MIN	convalescent	test
0.0140851	Androgenic Steroids	Visit 9	271	UCLA	[64,77]	Female	3	MIN	convalescent	test
-0.103758	Androgenic Steroids	Visit 10	369	UCLA	[64,77]	Female	3	MIN	convalescent	test
	Androgenic Steroids	Visit 7	131	UCLA	[64,77]	Female	3	MIN	convalescent	test
-0.846943	Androgenic Steroids	Visit 9	305	UCLA	[50,63]	Female	1	MIN	convalescent	test
-0.909053	Androgenic Steroids	Visit 10	536	UCLA	[50,63]	Female	1	MIN	convalescent	test
0.276354	Androgenic Steroids	Visit 8	185	UCLA	[50,63]	Male	3	MIN	convalescent	test
0.374505	Androgenic Steroids	Visit 10	527	UCLA	[50,63]	Male	3	MIN	convalescent	test
-0.371054	Androgenic Steroids	Visit 8	189	UCLA	[50,63]	Male	3	LC	convalescent	test
0.0807215	Androgenic Steroids	Visit 9	285	UCLA	[50,63]	Male	3	LC	convalescent	test
	Androgenic Steroids	Visit 10	376	UCLA	[50,63]	Male	3	LC	convalescent	test
	Androgenic Steroids	Visit 7	110	UCLA	[50,63]	Male	3	LC	convalescent	test
	Androgenic Steroids	Visit 7	103	UCLA	[64,77]	Male	3	MIN	convalescent	test
-0.700232	Androgenic Steroids	Visit 9	314	UCLA	[64,77]	Female	3	LC	convalescent	test
-0.587462	Androgenic Steroids	Visit 10	370	UCLA	[64,77]	Female	3	LC	convalescent	test
-0.393305	Androgenic Steroids	Visit 8	177	UCLA	[50,63]	Male	4	MIN	convalescent	test
	Androgenic Steroids	Visit 9	318	UCLA	[50,63]	Male	4	MIN	convalescent	test
0.0790902	Androgenic Steroids	Visit 10	400	UCLA	[50,63]	Male	4	MIN	convalescent	test
	Androgenic Steroids	Visit 7	93	UCLA	[50,63]	Male	4	MIN	convalescent	test
-1.71149	Androgenic Steroids	Visit 8	253	UCLA	[64,77]	Female	4	MIN	convalescent	test
-1.85559	Androgenic Steroids	Visit 7	155	UCLA	[64,77]	Female	4	MIN	convalescent	test
0.666329	Androgenic Steroids	Visit 8	190	UCLA	[50,63]	Male	3	LC	convalescent	test
0.576144	Androgenic Steroids	Visit 9	284	UCLA	[50,63]	Male	3	LC	convalescent	test
0.699178	Androgenic Steroids	Visit 10	397	UCLA	[50,63]	Male	3	LC	convalescent	test
0.559106	Androgenic Steroids	Visit 7	90	UCLA	[50,63]	Male	3	LC	convalescent	test
	Androgenic Steroids	Visit 8	180	UCLA	[78,94]	Male	4	LC	convalescent	test
-1.52731	Androgenic Steroids	Visit 9	272	UCLA	[78,94]	Male	4	LC	convalescent	test
	Androgenic Steroids	Visit 10	474	UCLA	[78,94]	Male	4	LC	convalescent	test
	Androgenic Steroids	Visit 7	135	UCLA	[78,94]	Male	4	LC	convalescent	test
0.291818	Androgenic Steroids	Visit 9	312	UCSF	[36,49]	Female	4	LC	convalescent	test
	Androgenic Steroids	Visit 9	333	UCSF	[36,49]	Male	4	MIN	convalescent	test
-0.0819025	Androgenic Steroids	Visit 7	115	UCSF	[50,63]	Male	3	LC	convalescent	test
	Androgenic Steroids	Visit 7	78	UCSF	[50,63]	Male	1	LC	convalescent	test
0.453675	Androgenic Steroids	Visit 8	197	UCSF	[36,49]	Female	2	MIN	convalescent	test
	Androgenic Steroids	Visit 9	274	UCSF	[36,49]	Female	2	MIN	convalescent	test
0.144681	Androgenic Steroids	Visit 9	285	UCSF	[50,63]	Male	3	LC	convalescent	test
0.640561	Androgenic Steroids	Visit 9	275	UCSF	[36,49]	Female	3	MIN	convalescent	test
0.660518	Androgenic Steroids	Visit 10	387	UCSF	[36,49]	Female	3	MIN	convalescent	test
0.724641	Androgenic Steroids	Visit 8	233	UCSF	[36,49]	Male	4	LC	convalescent	test
0.44108	Androgenic Steroids	Visit 9	295	UCSF	[36,49]	Male	4	LC	convalescent	test
0.710709	Androgenic Steroids	Visit 10	395	UCSF	[36,49]	Male	4	LC	convalescent	test
-0.0848853	Androgenic Steroids	Visit 8	181	UCSF	[64,77]	Female	2	LC	convalescent	test
0.0496566	Androgenic Steroids	Visit 9	284	UCSF	[64,77]	Female	2	LC	convalescent	test
-0.0249797	Androgenic Steroids	Visit 10	375	UCSF	[64,77]	Female	2	LC	convalescent	test
-0.200685	Androgenic Steroids	Visit 7	87	UCSF	[64,77]	Female	2	LC	convalescent	test
0.655937	Androgenic Steroids	Visit 9	298	UCSF	[50,63]	Male	4	LC	convalescent	test
0.780803	Androgenic Steroids	Visit 10	376	UCSF	[50,63]	Male	4	LC	convalescent	test
-0.448907	Androgenic Steroids	Visit 8	201	UCSF	[36,49]	Male	2	LC	convalescent	test
-0.4194	Androgenic Steroids	Visit 9	305	UCSF	[36,49]	Male	2	LC	convalescent	test
0.413911	Androgenic Steroids	Visit 8	205	UCSF	[50,63]	Female	4	MIN	convalescent	test
	Androgenic Steroids	Visit 9	289	UCSF	[50,63]	Female	4	MIN	convalescent	test
0.370071	Androgenic Steroids	Visit 7	87	UCSF	[50,63]	Female	4	MIN	convalescent	test
0.368704	Androgenic Steroids	Visit 8	210	UCSF	[64,77]	Male	4	MIN	convalescent	test
0.441265	Androgenic Steroids	Visit 10	392	UCSF	[64,77]	Male	4	MIN	convalescent	test
-0.0975302	Androgenic Steroids	Visit 9	300	UCSF	[50,63]	Male	2	LC	convalescent	test
0.0239299	Androgenic Steroids	Visit 10	380	UCSF	[50,63]	Male	2	LC	convalescent	test
-0.278185	Androgenic Steroids	Visit 8	202	UCSF	[64,77]	Male	2	LC	convalescent	test
-0.301771	Androgenic Steroids	Visit 9	288	UCSF	[64,77]	Male	2	LC	convalescent	test
-0.70039	Androgenic Steroids	Visit 10	387	UCSF	[64,77]	Male	2	LC	convalescent	test
0.297379	Androgenic Steroids	Visit 9	302	UCSF	[36,49]	Female	1	MIN	convalescent	test
0.298336	Androgenic Steroids	Visit 8	192	UCSF	[50,63]	Male	1	MIN	convalescent	test
0.686085	Androgenic Steroids	Visit 9	290	UCSF	[50,63]	Male	1	MIN	convalescent	test
-0.974124	Androgenic Steroids	Visit 9	255	Yale	[36,49]	Female	3	LC	convalescent	test
-0.269204	Androgenic Steroids	Visit 10	403	Yale	[36,49]	Female	3	LC	convalescent	test
-0.0364228	Androgenic Steroids	Visit 9	317	Yale	[64,77]	Male	2	MIN	convalescent	test
-0.0468013	Androgenic Steroids	Visit 8	205	Yale	[64,77]	Male	1	MIN	convalescent	test
0.109432	Androgenic Steroids	Visit 10	373	Yale	[64,77]	Male	1	MIN	convalescent	test
0.801288	Androgenic Steroids	Visit 8	215	Yale	[36,49]	Male	2	MIN	convalescent	test
0.751135	Androgenic Steroids	Visit 9	299	Yale	[36,49]	Male	2	MIN	convalescent	test
-0.0548725	Androgenic Steroids	Visit 9	276	Baylor	[64,77]	Male	3	LC	convalescent	test
0.105757	Androgenic Steroids	Visit 10	365	Baylor	[64,77]	Male	3	LC	convalescent	test
-0.0988134	Androgenic Steroids	Visit 9	276	Baylor	[64,77]	Male	1	LC	convalescent	test
0.177789	Androgenic Steroids	Visit 9	292	Baylor	[64,77]	Male	2	MIN	convalescent	test
0.245334	Androgenic Steroids	Visit 10	390	Baylor	[64,77]	Male	2	MIN	convalescent	test
0.788222	Androgenic Steroids	Visit 9	285	Baylor	[36,49]	Male	2	MIN	convalescent	test
0.738962	Androgenic Steroids	Visit 9	262	Baylor	[18,35]	Male	2	MIN	convalescent	test
0.820906	Androgenic Steroids	Visit 10	371	Baylor	[18,35]	Male	2	MIN	convalescent	test
1.02399	Androgenic Steroids	Visit 8	221	Baylor	[50,63]	Male	2	LC	convalescent	test
0.918077	Androgenic Steroids	Visit 9	272	Baylor	[50,63]	Male	2	LC	convalescent	test
0.837777	Androgenic Steroids	Visit 10	398	Baylor	[50,63]	Male	2	LC	convalescent	test
-0.512829	Androgenic Steroids	Visit 9	277	Baylor	[50,63]	Male	2	LC	convalescent	test
-0.585775	Androgenic Steroids	Visit 8	203	Baylor	[78,94]	Male	2	LC	convalescent	test
-0.285952	Androgenic Steroids	Visit 9	289	Baylor	[78,94]	Male	2	LC	convalescent	test
0.482336	Androgenic Steroids	Visit 8	200	Baylor	[64,77]	Male	3	MIN	convalescent	test
0.164716	Androgenic Steroids	Visit 10	387	Baylor	[64,77]	Male	3	MIN	convalescent	test
0.498947	Androgenic Steroids	Visit 7	114	Baylor	[36,49]	Male	3	LC	convalescent	test
	Androgenic Steroids	Visit 8	173	Baylor	[50,63]	Male	3	MIN	convalescent	test
0.54277	Androgenic Steroids	Visit 10	379	Baylor	[36,49]	Male	1	MIN	convalescent	test
0.528691	Androgenic Steroids	Visit 8	191	OUHSC (Oklahoma)	[50,63]	Male	2	MIN	convalescent	test
-0.0568904	Androgenic Steroids	Visit 8	190	OUHSC (Oklahoma)	[64,77]	Male	4	MIN	convalescent	test
-0.242395	Androgenic Steroids	Visit 7	85	OUHSC (Oklahoma)	[36,49]	Female	2	LC	convalescent	test
0.534504	Androgenic Steroids	Visit 8	180	OUHSC (Oklahoma)	[50,63]	Male	3	MIN	convalescent	test
0.582363	Androgenic Steroids	Visit 7	83	OUHSC (Oklahoma)	[50,63]	Male	3	MIN	convalescent	test
-0.911668	Androgenic Steroids	Visit 8	194	Arizona	[50,63]	Female	3	MIN	convalescent	test
-0.98507	Androgenic Steroids	Visit 9	287	Arizona	[50,63]	Female	3	MIN	convalescent	test
-0.937899	Androgenic Steroids	Visit 10	370	Arizona	[50,63]	Female	3	MIN	convalescent	test
-0.971103	Androgenic Steroids	Visit 7	95	Arizona	[50,63]	Female	3	MIN	convalescent	test
0.374689	Androgenic Steroids	Visit 8	189	Arizona	[50,63]	Male	3	LC	convalescent	test
0.411951	Androgenic Steroids	Visit 9	294	Arizona	[50,63]	Male	3	LC	convalescent	test
0.417783	Androgenic Steroids	Visit 10	366	Arizona	[50,63]	Male	3	LC	convalescent	test
0.43517	Androgenic Steroids	Visit 7	92	Arizona	[50,63]	Male	3	LC	convalescent	test
0.575746	Androgenic Steroids	Visit 8	172	Arizona	[36,49]	Female	1	MIN	convalescent	test
0.331183	Androgenic Steroids	Visit 9	281	Arizona	[36,49]	Female	1	MIN	convalescent	test
-1.55469	Androgenic Steroids	Visit 10	353	Arizona	[36,49]	Female	1	MIN	convalescent	test
0.557368	Androgenic Steroids	Visit 7	86	Arizona	[36,49]	Female	1	MIN	convalescent	test
0.141717	Androgenic Steroids	Visit 8	176	Arizona	[64,77]	Male	3	LC	convalescent	test
0.0175271	Androgenic Steroids	Visit 9	266	Arizona	[64,77]	Male	3	LC	convalescent	test
0.0595016	Androgenic Steroids	Visit 10	365	Arizona	[64,77]	Male	3	LC	convalescent	test
0.213338	Androgenic Steroids	Visit 7	106	Arizona	[64,77]	Male	3	LC	convalescent	test
0.45615	Androgenic Steroids	Visit 8	182	Arizona	[64,77]	Female	3	MIN	convalescent	test
0.587932	Androgenic Steroids	Visit 9	277	Arizona	[64,77]	Female	3	MIN	convalescent	test
0.468896	Androgenic Steroids	Visit 10	353	Arizona	[64,77]	Female	3	MIN	convalescent	test
-0.2407	Androgenic Steroids	Visit 7	93	Arizona	[64,77]	Female	3	MIN	convalescent	test
-0.148467	Androgenic Steroids	Visit 8	197	Arizona	[64,77]	Male	4	MIN	convalescent	test
-0.0370178	Androgenic Steroids	Visit 9	281	Arizona	[64,77]	Male	4	MIN	convalescent	test
-0.0539129	Androgenic Steroids	Visit 10	363	Arizona	[64,77]	Male	4	MIN	convalescent	test
0.0480659	Androgenic Steroids	Visit 7	110	Arizona	[64,77]	Male	4	MIN	convalescent	test
-0.227734	Androgenic Steroids	Visit 8	190	Arizona	[50,63]	Female	3	MIN	convalescent	test
-0.0724104	Androgenic Steroids	Visit 9	267	Arizona	[50,63]	Female	3	MIN	convalescent	test
-0.266853	Androgenic Steroids	Visit 10	351	Arizona	[50,63]	Female	3	MIN	convalescent	test
-0.018575	Androgenic Steroids	Visit 7	98	Arizona	[50,63]	Female	3	MIN	convalescent	test
-0.298326	Androgenic Steroids	Visit 8	210	Arizona	[64,77]	Male	2	MIN	convalescent	test
-0.761796	Androgenic Steroids	Visit 9	295	Arizona	[64,77]	Male	2	MIN	convalescent	test
-0.6475	Androgenic Steroids	Visit 10	351	Arizona	[64,77]	Male	2	MIN	convalescent	test
-0.316652	Androgenic Steroids	Visit 7	97	Arizona	[64,77]	Male	2	MIN	convalescent	test
0.136574	Androgenic Steroids	Visit 8	181	Arizona	[50,63]	Female	3	LC	convalescent	test
-0.0611187	Androgenic Steroids	Visit 9	285	Arizona	[50,63]	Female	3	LC	convalescent	test
-0.0194559	Androgenic Steroids	Visit 10	350	Arizona	[50,63]	Female	3	LC	convalescent	test
0.271993	Androgenic Steroids	Visit 8	218	Arizona	[50,63]	Male	4	MIN	convalescent	test
-0.155392	Androgenic Steroids	Visit 10	371	Arizona	[50,63]	Male	4	MIN	convalescent	test
-0.0462071	Androgenic Steroids	Visit 7	113	Arizona	[50,63]	Male	4	MIN	convalescent	test
0.267317	Androgenic Steroids	Visit 8	189	Arizona	[18,35]	Male	2	MIN	convalescent	test
0.169928	Androgenic Steroids	Visit 9	272	Arizona	[18,35]	Male	2	MIN	convalescent	test
0.287193	Androgenic Steroids	Visit 10	384	Arizona	[18,35]	Male	2	MIN	convalescent	test
-0.669681	Androgenic Steroids	Visit 7	88	Arizona	[18,35]	Male	2	MIN	convalescent	test
0.505017	Androgenic Steroids	Visit 8	177	Arizona	[18,35]	Male	1	MIN	convalescent	test
0.217594	Androgenic Steroids	Visit 9	273	Arizona	[18,35]	Male	1	MIN	convalescent	test
0.336759	Androgenic Steroids	Visit 10	359	Arizona	[18,35]	Male	1	MIN	convalescent	test
0.581185	Androgenic Steroids	Visit 7	88	Arizona	[18,35]	Male	1	MIN	convalescent	test
-0.0431098	Androgenic Steroids	Visit 8	174	Arizona	[36,49]	Female	3	MIN	convalescent	test
-0.0179253	Androgenic Steroids	Visit 9	274	Arizona	[36,49]	Female	3	MIN	convalescent	test
-0.409491	Androgenic Steroids	Visit 10	378	Arizona	[36,49]	Female	3	MIN	convalescent	test
0.298132	Androgenic Steroids	Visit 7	86	Arizona	[36,49]	Female	3	MIN	convalescent	test
-0.940737	Androgenic Steroids	Visit 8	179	Arizona	[36,49]	Female	3	MIN	convalescent	test
-0.856831	Androgenic Steroids	Visit 9	263	Arizona	[36,49]	Female	3	MIN	convalescent	test
-0.717721	Androgenic Steroids	Visit 10	373	Arizona	[36,49]	Female	3	MIN	convalescent	test
0.00789328	Androgenic Steroids	Visit 7	85	Arizona	[36,49]	Female	3	MIN	convalescent	test
0.162725	Androgenic Steroids	Visit 8	193	Arizona	[50,63]	Female	4	LC	convalescent	test
0.314482	Androgenic Steroids	Visit 9	283	Arizona	[50,63]	Female	4	LC	convalescent	test
0.295119	Androgenic Steroids	Visit 10	367	Arizona	[50,63]	Female	4	LC	convalescent	test
-0.196604	Androgenic Steroids	Visit 7	101	Arizona	[50,63]	Female	4	LC	convalescent	test
0.528747	Androgenic Steroids	Visit 8	189	Arizona	[36,49]	Female	1	MIN	convalescent	test
0.415745	Androgenic Steroids	Visit 9	273	Arizona	[36,49]	Female	1	MIN	convalescent	test
0.232956	Androgenic Steroids	Visit 10	364	Arizona	[36,49]	Female	1	MIN	convalescent	test
0.300814	Androgenic Steroids	Visit 7	84	Arizona	[36,49]	Female	1	MIN	convalescent	test
-0.287394	Androgenic Steroids	Visit 8	205	Arizona	[64,77]	Male	3	MIN	convalescent	test
-0.207448	Androgenic Steroids	Visit 9	266	Arizona	[64,77]	Male	3	MIN	convalescent	test
	Androgenic Steroids	Visit 10	358	Arizona	[64,77]	Male	3	MIN	convalescent	test
-0.0927831	Androgenic Steroids	Visit 7	93	Arizona	[64,77]	Male	3	MIN	convalescent	test
0.452936	Androgenic Steroids	Visit 8	184	Arizona	[50,63]	Male	4	MIN	convalescent	test
0.128999	Androgenic Steroids	Visit 9	276	Arizona	[50,63]	Male	4	MIN	convalescent	test
0.335913	Androgenic Steroids	Visit 10	367	Arizona	[50,63]	Male	4	MIN	convalescent	test
0.0480665	Androgenic Steroids	Visit 8	188	Arizona	[64,77]	Male	4	MIN	convalescent	test
0.361944	Androgenic Steroids	Visit 9	280	Arizona	[64,77]	Male	4	MIN	convalescent	test
0.156095	Androgenic Steroids	Visit 10	363	Arizona	[64,77]	Male	4	MIN	convalescent	test
0.359877	Androgenic Steroids	Visit 7	120	Arizona	[64,77]	Male	4	MIN	convalescent	test
-0.315962	Androgenic Steroids	Visit 8	185	Arizona	[78,94]	Female	4	MIN	convalescent	test
-0.464116	Androgenic Steroids	Visit 9	312	Arizona	[78,94]	Female	4	MIN	convalescent	test
-0.333421	Androgenic Steroids	Visit 10	389	Arizona	[78,94]	Female	4	MIN	convalescent	test
0.341649	Androgenic Steroids	Visit 7	118	Arizona	[78,94]	Female	4	MIN	convalescent	test
0.799727	Androgenic Steroids	Visit 8	172	Arizona	[50,63]	Male	3	MIN	convalescent	test
0.75944	Androgenic Steroids	Visit 9	275	Arizona	[50,63]	Male	3	MIN	convalescent	test
0.633969	Androgenic Steroids	Visit 10	368	Arizona	[50,63]	Male	3	MIN	convalescent	test
0.658435	Androgenic Steroids	Visit 7	86	Arizona	[50,63]	Male	3	MIN	convalescent	test
	Androgenic Steroids	Visit 8	181	Arizona	[36,49]	Male	4	MIN	convalescent	test
-0.327056	Androgenic Steroids	Visit 9	273	Arizona	[36,49]	Male	4	MIN	convalescent	test
-0.609068	Androgenic Steroids	Visit 10	400	Arizona	[36,49]	Male	4	MIN	convalescent	test
-0.124372	Androgenic Steroids	Visit 7	103	Arizona	[36,49]	Male	4	MIN	convalescent	test
0.335705	Androgenic Steroids	Visit 8	170	Arizona	[64,77]	Female	3	MIN	convalescent	test
0.340569	Androgenic Steroids	Visit 9	263	Arizona	[64,77]	Female	3	MIN	convalescent	test
-0.102719	Androgenic Steroids	Visit 10	361	Arizona	[64,77]	Female	3	MIN	convalescent	test
0.246066	Androgenic Steroids	Visit 7	108	Arizona	[64,77]	Female	3	MIN	convalescent	test
0.451353	Androgenic Steroids	Visit 8	182	Arizona	[64,77]	Female	3	MIN	convalescent	test
-1.1569	Androgenic Steroids	Visit 9	267	Arizona	[64,77]	Female	3	MIN	convalescent	test
-1.38586	Androgenic Steroids	Visit 10	357	Arizona	[64,77]	Female	3	MIN	convalescent	test
-1.72155	Androgenic Steroids	Visit 7	104	Arizona	[64,77]	Female	3	MIN	convalescent	test
-0.14036	Androgenic Steroids	Visit 8	182	Arizona	[64,77]	Female	3	MIN	convalescent	test
-0.130388	Androgenic Steroids	Visit 9	266	Arizona	[64,77]	Female	3	MIN	convalescent	test
-0.47635	Androgenic Steroids	Visit 7	91	Arizona	[64,77]	Female	3	MIN	convalescent	test
0.533197	Androgenic Steroids	Visit 8	185	Arizona	[50,63]	Male	3	MIN	convalescent	test
0.516189	Androgenic Steroids	Visit 9	298	Arizona	[50,63]	Male	3	MIN	convalescent	test
0.513916	Androgenic Steroids	Visit 10	361	Arizona	[50,63]	Male	3	MIN	convalescent	test
0.39206	Androgenic Steroids	Visit 7	93	Arizona	[50,63]	Male	3	MIN	convalescent	test
0.368899	Androgenic Steroids	Visit 8	196	Arizona	[36,49]	Male	4	MIN	convalescent	test
0.294953	Androgenic Steroids	Visit 9	284	Arizona	[36,49]	Male	4	MIN	convalescent	test
0.405572	Androgenic Steroids	Visit 10	359	Arizona	[36,49]	Male	4	MIN	convalescent	test
0.344933	Androgenic Steroids	Visit 7	107	Arizona	[36,49]	Male	4	MIN	convalescent	test
-0.335657	Androgenic Steroids	Visit 8	194	Florida	[50,63]	Female	2	LC	convalescent	test
-0.236417	Androgenic Steroids	Visit 9	264	Florida	[50,63]	Female	2	LC	convalescent	test
-0.389682	Androgenic Steroids	Visit 10	369	Florida	[50,63]	Female	2	LC	convalescent	test
-0.338581	Androgenic Steroids	Visit 7	103	Florida	[50,63]	Female	2	LC	convalescent	test
0.506826	Androgenic Steroids	Visit 9	279	Florida	[36,49]	Male	1	LC	convalescent	test
0.688179	Androgenic Steroids	Visit 10	369	Florida	[36,49]	Male	1	LC	convalescent	test
0.652903	Androgenic Steroids	Visit 7	105	Florida	[36,49]	Male	1	LC	convalescent	test
0.0181418	Androgenic Steroids	Visit 8	196	Florida	[64,77]	Male	2	LC	convalescent	test
0.0222572	Androgenic Steroids	Visit 9	287	Florida	[64,77]	Male	2	LC	convalescent	test
-0.153732	Androgenic Steroids	Visit 10	380	Florida	[64,77]	Male	2	LC	convalescent	test
0.0422026	Androgenic Steroids	Visit 7	99	Florida	[64,77]	Male	2	LC	convalescent	test
-0.158959	Androgenic Steroids	Visit 8	180	Florida	[50,63]	Female	2	LC	convalescent	test
-0.681197	Androgenic Steroids	Visit 9	273	Florida	[50,63]	Female	3	LC	convalescent	test
-0.277892	Androgenic Steroids	Visit 10	377	Florida	[50,63]	Female	3	LC	convalescent	test
0.771387	Androgenic Steroids	Visit 8	191	Florida	[50,63]	Male	3	LC	convalescent	test
0.718522	Androgenic Steroids	Visit 9	275	Florida	[50,63]	Male	3	LC	convalescent	test
0.680919	Androgenic Steroids	Visit 7	100	Florida	[50,63]	Male	3	LC	convalescent	test
-1.51513	Androgenic Steroids	Visit 8	184	Florida	[64,77]	Female	1	LC	convalescent	test
-1.35943	Androgenic Steroids	Visit 9	275	Florida	[64,77]	Female	1	LC	convalescent	test
-1.33479	Androgenic Steroids	Visit 7	83	Florida	[64,77]	Female	1	LC	convalescent	test
-0.455308	Androgenic Steroids	Visit 8	203	Florida	[36,49]	Female	1	LC	convalescent	test
0.598624	Androgenic Steroids	Visit 8	200	Florida	[50,63]	Male	3	MIN	convalescent	test
0.65539	Androgenic Steroids	Visit 9	284	Florida	[50,63]	Male	3	MIN	convalescent	test
0.679146	Androgenic Steroids	Visit 10	421	Florida	[50,63]	Male	3	MIN	convalescent	test
0.56454	Androgenic Steroids	Visit 7	99	Florida	[50,63]	Male	3	MIN	convalescent	test
-1.44392	Androgenic Steroids	Visit 8	200	Florida	[36,49]	Female	3	LC	convalescent	test
-1.02775	Androgenic Steroids	Visit 9	306	Florida	[36,49]	Female	3	LC	convalescent	test
-0.966271	Androgenic Steroids	Visit 7	93	Florida	[36,49]	Female	3	LC	convalescent	test
0.101453	Androgenic Steroids	Visit 7	100	Florida	[50,63]	Female	4	LC	convalescent	test
0.055058	Androgenic Steroids	Visit 7	92	Florida	[50,63]	Male	1	LC	convalescent	test
0.203646	Androgenic Steroids	Visit 8	197	Florida	[50,63]	Male	1	MIN	convalescent	test
0.425133	Androgenic Steroids	Visit 7	99	Florida	[50,63]	Male	1	MIN	convalescent	test
-0.752788	Androgenic Steroids	Visit 9	316	Florida	[50,63]	Female	1	MIN	convalescent	test
-0.731132	Androgenic Steroids	Visit 7	93	Florida	[50,63]	Female	1	MIN	convalescent	test
-0.110849	Androgenic Steroids	Visit 8	216	Florida	[50,63]	Male	2	MIN	convalescent	test
0.0797983	Androgenic Steroids	Visit 9	288	Florida	[50,63]	Male	2	MIN	convalescent	test
0.153787	Androgenic Steroids	Visit 10	407	Florida	[50,63]	Male	2	MIN	convalescent	test
0.0364295	Androgenic Steroids	Visit 7	97	Florida	[50,63]	Male	2	MIN	convalescent	test
0.510137	Androgenic Steroids	Visit 7	96	Florida	[36,49]	Male	3	MIN	convalescent	test
0.449266	Androgenic Steroids	Visit 10	473	Florida	[36,49]	Male	3	LC	convalescent	test
0.111862	Androgenic Steroids	Visit 7	95	Florida	[36,49]	Male	3	LC	convalescent	test
-0.897441	Androgenic Steroids	Visit 9	298	Florida	[64,77]	Female	3	MIN	convalescent	test
-0.230974	Androgenic Steroids	Visit 10	407	Florida	[64,77]	Female	3	MIN	convalescent	test
-0.242236	Androgenic Steroids	Visit 7	108	Florida	[64,77]	Female	3	MIN	convalescent	test
1.18207	Androgenic Steroids	Visit 9	282	Florida	[50,63]	Male	1	MIN	convalescent	test
	Androgenic Steroids	Visit 10	388	Florida	[50,63]	Male	1	MIN	convalescent	test
1.10013	Androgenic Steroids	Visit 7	87	Florida	[50,63]	Male	1	MIN	convalescent	test
0.560766	Androgenic Steroids	Visit 8	183	Florida	[36,49]	Male	3	MIN	convalescent	test
0.482225	Androgenic Steroids	Visit 9	273	Florida	[36,49]	Male	3	MIN	convalescent	test
0.507345	Androgenic Steroids	Visit 10	378	Florida	[36,49]	Male	3	MIN	convalescent	test
0.484158	Androgenic Steroids	Visit 7	85	Florida	[36,49]	Male	3	MIN	convalescent	test
0.0509761	Androgenic Steroids	Visit 8	192	Florida	[78,94]	Male	2	MIN	convalescent	test
-0.0480445	Androgenic Steroids	Visit 10	393	Florida	[78,94]	Male	2	MIN	convalescent	test
-0.0576422	Androgenic Steroids	Visit 7	101	Florida	[78,94]	Male	2	MIN	convalescent	test
1.3205	Androgenic Steroids	Visit 8	190	Florida	[36,49]	Male	3	MIN	convalescent	test
1.11693	Androgenic Steroids	Visit 9	290	Florida	[36,49]	Male	3	MIN	convalescent	test
-0.177665	Androgenic Steroids	Visit 8	217	Florida	[64,77]	Male	4	MIN	convalescent	test
-0.472495	Androgenic Steroids	Visit 10	420	Florida	[64,77]	Male	4	MIN	convalescent	test
-1.47199	Androgenic Steroids	Visit 7	104	Florida	[64,77]	Male	4	MIN	convalescent	test
-0.479215	Androgenic Steroids	Visit 8	183	Florida	[64,77]	Female	3	MIN	convalescent	test
-0.266247	Androgenic Steroids	Visit 9	316	Florida	[64,77]	Female	3	MIN	convalescent	test
-0.56998	Androgenic Steroids	Visit 10	385	Florida	[64,77]	Female	3	MIN	convalescent	test
-0.583296	Androgenic Steroids	Visit 7	102	Florida	[64,77]	Female	3	MIN	convalescent	test
-0.303329	Androgenic Steroids	Visit 9	303	Florida	[50,63]	Female	4	MIN	convalescent	test
-0.255538	Androgenic Steroids	Visit 7	112	Florida	[50,63]	Female	4	MIN	convalescent	test
0.678161	Androgenic Steroids	Visit 8	232	Florida	[50,63]	Male	3	MIN	convalescent	test
0.721414	Androgenic Steroids	Visit 10	393	Florida	[50,63]	Male	3	MIN	convalescent	test
0.705732	Androgenic Steroids	Visit 7	99	Florida	[50,63]	Male	3	MIN	convalescent	test
1.08972	Androgenic Steroids	Visit 8	181	Florida	[50,63]	Male	3	MIN	convalescent	test
1.08971	Androgenic Steroids	Visit 10	382	Florida	[50,63]	Male	3	MIN	convalescent	test
0.976285	Androgenic Steroids	Visit 7	88	Florida	[50,63]	Male	3	MIN	convalescent	test
0.0535181	Androgenic Steroids	Visit 8	204	Florida	[50,63]	Male	3	LC	convalescent	test
0.131285	Androgenic Steroids	Visit 9	307	Florida	[50,63]	Male	3	LC	convalescent	test
0.12099	Androgenic Steroids	Visit 10	378	Florida	[50,63]	Male	3	LC	convalescent	test
0.0913469	Androgenic Steroids	Visit 7	99	Florida	[50,63]	Male	3	LC	convalescent	test
0.705456	Androgenic Steroids	Visit 8	204	Florida	[50,63]	Male	1	MIN	convalescent	test
0.73522	Androgenic Steroids	Visit 7	111	Florida	[50,63]	Male	1	MIN	convalescent	test
-0.179426	Androgenic Steroids	Visit 10	389	Florida	[50,63]	Male	2	LC	convalescent	test
-0.104084	Androgenic Steroids	Visit 7	121	Florida	[50,63]	Male	2	LC	convalescent	test
0.355902	Androgenic Steroids	Visit 8	199	Florida	[36,49]	Female	1	MIN	convalescent	test
0.177417	Androgenic Steroids	Visit 7	98	Florida	[36,49]	Female	1	MIN	convalescent	test
-0.543378	Androgenic Steroids	Visit 7	79	Florida	[64,77]	Female	4	MIN	convalescent	test
-0.427159	Androgenic Steroids	Visit 8	206	Florida	[64,77]	Female	4	MIN	convalescent	test
-0.668683	Androgenic Steroids	Visit 9	342	Florida	[64,77]	Female	4	MIN	convalescent	test
-0.564737	Androgenic Steroids	Visit 7	105	Florida	[64,77]	Female	4	MIN	convalescent	test
0.313003	Androgenic Steroids	Visit 8	193	Florida	[50,63]	Male	1	MIN	convalescent	test
0.545276	Androgenic Steroids	Visit 9	331	Florida	[50,63]	Male	1	MIN	convalescent	test
0.464772	Androgenic Steroids	Visit 7	95	Florida	[50,63]	Male	1	MIN	convalescent	test
	Androgenic Steroids	Visit 8	176	UT Austin	[50,63]	Female	3	MIN	convalescent	test
	Androgenic Steroids	Visit 9	275	UT Austin	[50,63]	Female	3	MIN	convalescent	test
	Androgenic Steroids	Visit 10	381	UT Austin	[50,63]	Female	3	MIN	convalescent	test
0.128643	Androgenic Steroids	Visit 7	100	UT Austin	[50,63]	Female	3	MIN	convalescent	test
	Androgenic Steroids	Visit 8	194	UT Austin	[18,35]	Male	2	LC	convalescent	test
	Androgenic Steroids	Visit 9	285	UT Austin	[18,35]	Male	2	LC	convalescent	test
0.750583	Androgenic Steroids	Visit 10	361	UT Austin	[18,35]	Male	2	LC	convalescent	test
0.606562	Androgenic Steroids	Visit 7	118	UT Austin	[18,35]	Male	2	LC	convalescent	test
	Androgenic Steroids	Visit 8	198	UT Austin	[36,49]	Male	3	MIN	convalescent	test
0.6799	Androgenic Steroids	Visit 7	95	UT Austin	[36,49]	Male	3	MIN	convalescent	test
	Androgenic Steroids	Visit 8	190	UT Austin	[50,63]	Female	4	MIN	convalescent	test
-0.210976	Androgenic Steroids	Visit 9	283	UT Austin	[50,63]	Female	4	MIN	convalescent	test
-0.255196	Androgenic Steroids	Visit 10	368	UT Austin	[50,63]	Female	4	MIN	convalescent	test
0.28537	Androgenic Steroids	Visit 7	120	UT Austin	[50,63]	Female	4	MIN	convalescent	test
	Androgenic Steroids	Visit 7	131	UT Austin	[64,77]	Male	4	MIN	convalescent	test
	Androgenic Steroids	Visit 8	164	UT Austin	[50,63]	Male	3	MIN	convalescent	test
0.413946	Androgenic Steroids	Visit 9	277	UT Austin	[50,63]	Male	3	MIN	convalescent	test
0.398801	Androgenic Steroids	Visit 10	375	UT Austin	[50,63]	Male	3	MIN	convalescent	test
	Androgenic Steroids	Visit 7	108	UT Austin	[50,63]	Male	3	MIN	convalescent	test
	Androgenic Steroids	Visit 8	200	UT Austin	[18,35]	Female	3	MIN	convalescent	test
0.633055	Androgenic Steroids	Visit 9	284	UT Austin	[18,35]	Female	3	MIN	convalescent	test
0.629113	Androgenic Steroids	Visit 10	382	UT Austin	[18,35]	Female	3	MIN	convalescent	test
	Androgenic Steroids	Visit 7	81	UT Austin	[18,35]	Female	3	MIN	convalescent	test
	Androgenic Steroids	Visit 8	206	UT Austin	[50,63]	Female	3	LC	convalescent	test
0.256479	Androgenic Steroids	Visit 9	275	UT Austin	[50,63]	Female	3	LC	convalescent	test
0.45008	Androgenic Steroids	Visit 10	373	UT Austin	[50,63]	Female	3	LC	convalescent	test
	Androgenic Steroids	Visit 7	92	UT Austin	[50,63]	Female	3	LC	convalescent	test
	Androgenic Steroids	Visit 8	186	UT Austin	[64,77]	Male	3	MIN	convalescent	test
0.772443	Androgenic Steroids	Visit 9	276	UT Austin	[64,77]	Male	3	MIN	convalescent	test
0.633062	Androgenic Steroids	Visit 10	360	UT Austin	[64,77]	Male	3	MIN	convalescent	test
	Androgenic Steroids	Visit 7	88	UT Austin	[64,77]	Male	3	MIN	convalescent	test
	Androgenic Steroids	Visit 8	187	UT Austin	[50,63]	Male	3	MIN	convalescent	test
0.744864	Androgenic Steroids	Visit 9	270	UT Austin	[50,63]	Male	3	MIN	convalescent	test
1.27134	Significant SPEAR Analytes	Visit 8	190	Boston/BWH	[18,35]	Male	2	MIN	convalescent	test
1.27542	Significant SPEAR Analytes	Visit 9	274	Boston/BWH	[18,35]	Male	2	MIN	convalescent	test
1.73259	Significant SPEAR Analytes	Visit 10	357	Boston/BWH	[18,35]	Male	2	MIN	convalescent	test
-0.131039	Significant SPEAR Analytes	Visit 8	188	Boston/BWH	[50,63]	Female	2	MIN	convalescent	test
0.571245	Significant SPEAR Analytes	Visit 10	386	Boston/BWH	[50,63]	Female	2	MIN	convalescent	test
-0.219956	Significant SPEAR Analytes	Visit 7	118	Boston/BWH	[50,63]	Female	2	MIN	convalescent	test
-0.428553	Significant SPEAR Analytes	Visit 8	203	Boston/BWH	[50,63]	Male	4	MIN	convalescent	test
-0.703129	Significant SPEAR Analytes	Visit 9	285	Boston/BWH	[50,63]	Male	4	MIN	convalescent	test
-0.240428	Significant SPEAR Analytes	Visit 10	397	Boston/BWH	[50,63]	Male	4	MIN	convalescent	test
-0.382302	Significant SPEAR Analytes	Visit 7	131	Boston/BWH	[50,63]	Male	4	MIN	convalescent	test
-2.09613	Significant SPEAR Analytes	Visit 9	283	Case Western	[36,49]	Male	2	LC	convalescent	test
	Significant SPEAR Analytes	Visit 10	380	Case Western	[36,49]	Male	2	LC	convalescent	test
-1.38174	Significant SPEAR Analytes	Visit 7	114	Case Western	[36,49]	Male	2	LC	convalescent	test
-2.24495	Significant SPEAR Analytes	Visit 8	214	Case Western	[64,77]	Male	3	MIN	convalescent	test
-1.63544	Significant SPEAR Analytes	Visit 9	293	Case Western	[64,77]	Male	3	MIN	convalescent	test
-1.57623	Significant SPEAR Analytes	Visit 7	118	Case Western	[64,77]	Male	3	MIN	convalescent	test
0.181251	Significant SPEAR Analytes	Visit 7	97	Case Western	[50,63]	Female	1	MIN	convalescent	test
0.556309	Significant SPEAR Analytes	Visit 9	279	Case Western	[64,77]	Male	2	MIN	convalescent	test
	Significant SPEAR Analytes	Visit 10	376	Case Western	[64,77]	Male	2	MIN	convalescent	test
0.0932361	Significant SPEAR Analytes	Visit 7	103	Case Western	[64,77]	Male	2	MIN	convalescent	test
-0.323302	Significant SPEAR Analytes	Visit 8	193	Case Western	[50,63]	Male	3	LC	convalescent	test
	Significant SPEAR Analytes	Visit 9	277	Case Western	[50,63]	Male	3	LC	convalescent	test
-0.464639	Significant SPEAR Analytes	Visit 10	383	Case Western	[50,63]	Male	3	LC	convalescent	test
-0.43857	Significant SPEAR Analytes	Visit 7	109	Case Western	[50,63]	Male	3	LC	convalescent	test
0.0776527	Significant SPEAR Analytes	Visit 8	189	Case Western	[50,63]	Male	3	MIN	convalescent	test
	Significant SPEAR Analytes	Visit 9	281	Case Western	[50,63]	Male	3	MIN	convalescent	test
0.161173	Significant SPEAR Analytes	Visit 10	385	Case Western	[50,63]	Male	3	MIN	convalescent	test
0.108268	Significant SPEAR Analytes	Visit 7	105	Case Western	[50,63]	Male	3	MIN	convalescent	test
0.136554	Significant SPEAR Analytes	Visit 7	96	Case Western	[50,63]	Female	2	LC	convalescent	test
-1.12565	Significant SPEAR Analytes	Visit 7	102	Case Western	[64,77]	Female	2	LC	convalescent	test
-4.57784	Significant SPEAR Analytes	Visit 7	99	Case Western	[64,77]	Female	3	LC	convalescent	test
-2.41242	Significant SPEAR Analytes	Visit 9	275	Case Western	[64,77]	Female	2	MIN	convalescent	test
-1.64777	Significant SPEAR Analytes	Visit 10	375	Case Western	[64,77]	Female	2	MIN	convalescent	test
-0.466945	Significant SPEAR Analytes	Visit 7	88	Case Western	[64,77]	Female	2	MIN	convalescent	test
	Significant SPEAR Analytes	Visit 8	212	Case Western	[64,77]	Male	4	MIN	convalescent	test
-0.192712	Significant SPEAR Analytes	Visit 9	294	Case Western	[64,77]	Male	4	MIN	convalescent	test
0.54307	Significant SPEAR Analytes	Visit 7	101	Case Western	[64,77]	Male	4	MIN	convalescent	test
	Significant SPEAR Analytes	Visit 8	181	Case Western	[36,49]	Female	1	MIN	convalescent	test
-0.334049	Significant SPEAR Analytes	Visit 9	274	Case Western	[36,49]	Female	1	MIN	convalescent	test
-0.311014	Significant SPEAR Analytes	Visit 10	366	Case Western	[36,49]	Female	1	MIN	convalescent	test
0.856805	Significant SPEAR Analytes	Visit 7	93	Case Western	[36,49]	Female	1	MIN	convalescent	test
	Significant SPEAR Analytes	Visit 8	190	Case Western	[36,49]	Male	4	MIN	convalescent	test
0.556039	Significant SPEAR Analytes	Visit 9	292	Case Western	[36,49]	Male	4	MIN	convalescent	test
0.607669	Significant SPEAR Analytes	Visit 10	378	Case Western	[36,49]	Male	4	MIN	convalescent	test
	Significant SPEAR Analytes	Visit 7	104	Case Western	[36,49]	Male	4	MIN	convalescent	test
	Significant SPEAR Analytes	Visit 8	183	Case Western	[36,49]	Male	1	MIN	convalescent	test
0.467663	Significant SPEAR Analytes	Visit 7	93	Case Western	[36,49]	Male	1	MIN	convalescent	test
	Significant SPEAR Analytes	Visit 8	183	Case Western	[36,49]	Female	1	MIN	convalescent	test
-2.22796	Significant SPEAR Analytes	Visit 9	276	Case Western	[36,49]	Female	1	MIN	convalescent	test
	Significant SPEAR Analytes	Visit 8	187	Case Western	[50,63]	Male	1	LC	convalescent	test
0.4571	Significant SPEAR Analytes	Visit 9	285	Case Western	[50,63]	Male	1	LC	convalescent	test
0.686316	Significant SPEAR Analytes	Visit 10	376	Case Western	[50,63]	Male	1	LC	convalescent	test
0.256617	Significant SPEAR Analytes	Visit 7	98	Case Western	[50,63]	Male	1	LC	convalescent	test
0.283748	Significant SPEAR Analytes	Visit 9	272	Case Western	[50,63]	Male	2	MIN	convalescent	test
0.291665	Significant SPEAR Analytes	Visit 10	383	Case Western	[50,63]	Male	2	MIN	convalescent	test
	Significant SPEAR Analytes	Visit 7	103	Case Western	[50,63]	Male	2	MIN	convalescent	test
	Significant SPEAR Analytes	Visit 8	197	Case Western	[64,77]	Male	3	MIN	convalescent	test
0.386497	Significant SPEAR Analytes	Visit 9	270	Case Western	[64,77]	Male	3	MIN	convalescent	test
0.593801	Significant SPEAR Analytes	Visit 9	295	Case Western	[64,77]	Female	4	MIN	convalescent	test
0.58974	Significant SPEAR Analytes	Visit 10	387	Case Western	[64,77]	Female	4	MIN	convalescent	test
	Significant SPEAR Analytes	Visit 7	117	Case Western	[64,77]	Female	4	MIN	convalescent	test
	Significant SPEAR Analytes	Visit 7	94	Case Western	[50,63]	Male	3	MIN	convalescent	test
	Significant SPEAR Analytes	Visit 8	183	Case Western	[64,77]	Male	1	MIN	convalescent	test
-0.0768262	Significant SPEAR Analytes	Visit 9	268	Case Western	[64,77]	Male	1	MIN	convalescent	test
-0.100273	Significant SPEAR Analytes	Visit 10	359	Case Western	[64,77]	Male	1	MIN	convalescent	test
	Significant SPEAR Analytes	Visit 7	95	Case Western	[64,77]	Male	1	MIN	convalescent	test
	Significant SPEAR Analytes	Visit 8	181	Case Western	[64,77]	Male	2	MIN	convalescent	test
0.750725	Significant SPEAR Analytes	Visit 9	272	Case Western	[64,77]	Male	2	MIN	convalescent	test
	Significant SPEAR Analytes	Visit 7	89	Case Western	[64,77]	Male	2	MIN	convalescent	test
	Significant SPEAR Analytes	Visit 8	184	Case Western	[18,35]	Female	2	MIN	convalescent	test
0.69555	Significant SPEAR Analytes	Visit 9	278	Case Western	[18,35]	Female	2	MIN	convalescent	test
	Significant SPEAR Analytes	Visit 8	181	Case Western	[18,35]	Male	1	LC	convalescent	test
1.03884	Significant SPEAR Analytes	Visit 9	258	Case Western	[18,35]	Male	1	LC	convalescent	test
1.22174	Significant SPEAR Analytes	Visit 10	390	Case Western	[18,35]	Male	1	LC	convalescent	test
	Significant SPEAR Analytes	Visit 7	79	Case Western	[18,35]	Male	1	LC	convalescent	test
	Significant SPEAR Analytes	Visit 8	181	Case Western	[36,49]	Female	1	LC	convalescent	test
-3.14361	Significant SPEAR Analytes	Visit 9	279	Case Western	[36,49]	Female	1	LC	convalescent	test
-2.73195	Significant SPEAR Analytes	Visit 10	378	Case Western	[36,49]	Female	1	LC	convalescent	test
	Significant SPEAR Analytes	Visit 7	89	Case Western	[36,49]	Female	1	LC	convalescent	test
-1.52024	Significant SPEAR Analytes	Visit 8	202	Case Western	[64,77]	Female	3	MIN	convalescent	test
	Significant SPEAR Analytes	Visit 7	93	Case Western	[64,77]	Female	3	MIN	convalescent	test
0.939589	Significant SPEAR Analytes	Visit 8	204	Case Western	[18,35]	Female	3	MIN	convalescent	test
1.08303	Significant SPEAR Analytes	Visit 10	402	Case Western	[18,35]	Female	3	MIN	convalescent	test
	Significant SPEAR Analytes	Visit 7	113	Case Western	[18,35]	Female	3	MIN	convalescent	test
-2.2838	Significant SPEAR Analytes	Visit 8	189	Case Western	[36,49]	Male	2	MIN	convalescent	test
-1.65245	Significant SPEAR Analytes	Visit 9	281	Case Western	[36,49]	Male	2	MIN	convalescent	test
-0.745296	Significant SPEAR Analytes	Visit 10	387	Case Western	[36,49]	Male	2	MIN	convalescent	test
	Significant SPEAR Analytes	Visit 7	90	Case Western	[36,49]	Male	2	MIN	convalescent	test
0.198484	Significant SPEAR Analytes	Visit 8	194	Case Western	[36,49]	Female	3	LC	convalescent	test
-0.233877	Significant SPEAR Analytes	Visit 9	301	Case Western	[36,49]	Female	3	LC	convalescent	test
-0.796793	Significant SPEAR Analytes	Visit 8	204	Drexel/Tower Health	[78,94]	Female	3	LC	convalescent	test
-0.781524	Significant SPEAR Analytes	Visit 9	288	Drexel/Tower Health	[78,94]	Female	3	LC	convalescent	test
-0.353388	Significant SPEAR Analytes	Visit 10	366	Drexel/Tower Health	[78,94]	Female	3	LC	convalescent	test
-0.479482	Significant SPEAR Analytes	Visit 7	94	Drexel/Tower Health	[78,94]	Female	3	LC	convalescent	test
-0.374283	Significant SPEAR Analytes	Visit 8	199	Drexel/Tower Health	[50,63]	Female	2	LC	convalescent	test
-0.554238	Significant SPEAR Analytes	Visit 9	275	Drexel/Tower Health	[50,63]	Female	2	LC	convalescent	test
-0.110731	Significant SPEAR Analytes	Visit 10	363	Drexel/Tower Health	[50,63]	Female	2	LC	convalescent	test
-0.408225	Significant SPEAR Analytes	Visit 7	94	Drexel/Tower Health	[50,63]	Female	2	LC	convalescent	test
0.740073	Significant SPEAR Analytes	Visit 7	104	Drexel/Tower Health	[18,35]	Male	2	LC	convalescent	test
-0.165937	Significant SPEAR Analytes	Visit 8	176	Drexel/Tower Health	[64,77]	Male	2	MIN	convalescent	test
-0.0188621	Significant SPEAR Analytes	Visit 9	266	Drexel/Tower Health	[64,77]	Male	2	MIN	convalescent	test
-0.00148518	Significant SPEAR Analytes	Visit 10	360	Drexel/Tower Health	[64,77]	Male	2	MIN	convalescent	test
0.00558002	Significant SPEAR Analytes	Visit 7	97	Drexel/Tower Health	[64,77]	Male	2	MIN	convalescent	test
-1.5079	Significant SPEAR Analytes	Visit 8	184	Drexel/Tower Health	[64,77]	Female	1	MIN	convalescent	test
-1.57158	Significant SPEAR Analytes	Visit 9	261	Drexel/Tower Health	[64,77]	Female	1	MIN	convalescent	test
-1.53705	Significant SPEAR Analytes	Visit 10	373	Drexel/Tower Health	[64,77]	Female	1	MIN	convalescent	test
-1.70149	Significant SPEAR Analytes	Visit 7	84	Drexel/Tower Health	[64,77]	Female	1	MIN	convalescent	test
-0.560424	Significant SPEAR Analytes	Visit 8	184	Drexel/Tower Health	[64,77]	Male	1	LC	convalescent	test
-0.919908	Significant SPEAR Analytes	Visit 9	268	Drexel/Tower Health	[64,77]	Male	1	LC	convalescent	test
-0.804828	Significant SPEAR Analytes	Visit 10	377	Drexel/Tower Health	[64,77]	Male	1	LC	convalescent	test
-0.113004	Significant SPEAR Analytes	Visit 7	91	Drexel/Tower Health	[64,77]	Male	1	LC	convalescent	test
1.13275	Significant SPEAR Analytes	Visit 8	201	Drexel/Tower Health	[36,49]	Male	1	MIN	convalescent	test
1.09814	Significant SPEAR Analytes	Visit 9	264	Drexel/Tower Health	[36,49]	Male	1	MIN	convalescent	test
-2.72474	Significant SPEAR Analytes	Visit 8	175	Drexel/Tower Health	[64,77]	Female	1	LC	convalescent	test
-2.69128	Significant SPEAR Analytes	Visit 9	287	Drexel/Tower Health	[64,77]	Female	1	LC	convalescent	test
-2.49536	Significant SPEAR Analytes	Visit 10	378	Drexel/Tower Health	[64,77]	Female	1	LC	convalescent	test
-2.44192	Significant SPEAR Analytes	Visit 7	86	Drexel/Tower Health	[64,77]	Female	1	LC	convalescent	test
0.720112	Significant SPEAR Analytes	Visit 8	173	Drexel/Tower Health	[50,63]	Female	1	LC	convalescent	test
0.651272	Significant SPEAR Analytes	Visit 9	278	Drexel/Tower Health	[50,63]	Female	1	LC	convalescent	test
0.480916	Significant SPEAR Analytes	Visit 10	383	Drexel/Tower Health	[50,63]	Female	1	LC	convalescent	test
1.5344	Significant SPEAR Analytes	Visit 7	102	Drexel/Tower Health	[50,63]	Female	1	LC	convalescent	test
-2.06288	Significant SPEAR Analytes	Visit 8	176	Drexel/Tower Health	[50,63]	Female	1	LC	convalescent	test
-2.12625	Significant SPEAR Analytes	Visit 9	288	Drexel/Tower Health	[50,63]	Female	1	LC	convalescent	test
-1.67135	Significant SPEAR Analytes	Visit 7	113	Drexel/Tower Health	[50,63]	Female	1	LC	convalescent	test
-0.0459148	Significant SPEAR Analytes	Visit 8	189	Drexel/Tower Health	[36,49]	Female	2	LC	convalescent	test
0.0719955	Significant SPEAR Analytes	Visit 9	262	Drexel/Tower Health	[36,49]	Female	2	LC	convalescent	test
0.120034	Significant SPEAR Analytes	Visit 10	365	Drexel/Tower Health	[36,49]	Female	2	LC	convalescent	test
-1.3462	Significant SPEAR Analytes	Visit 7	94	Drexel/Tower Health	[36,49]	Female	2	LC	convalescent	test
0.215012	Significant SPEAR Analytes	Visit 9	281	Emory	[50,63]	Male	2	LC	convalescent	test
0.530572	Significant SPEAR Analytes	Visit 10	439	Emory	[50,63]	Male	2	LC	convalescent	test
0.593779	Significant SPEAR Analytes	Visit 7	76	Emory	[50,63]	Male	2	LC	convalescent	test
0.270873	Significant SPEAR Analytes	Visit 8	201	Emory	[64,77]	Male	2	MIN	convalescent	test
0.506597	Significant SPEAR Analytes	Visit 9	293	Emory	[64,77]	Male	2	MIN	convalescent	test
0.556568	Significant SPEAR Analytes	Visit 7	77	Emory	[64,77]	Male	2	MIN	convalescent	test
0.175043	Significant SPEAR Analytes	Visit 10	371	Emory	[64,77]	Male	1	MIN	convalescent	test
-0.702051	Significant SPEAR Analytes	Visit 8	185	Emory	[50,63]	Female	2	LC	convalescent	test
-0.518398	Significant SPEAR Analytes	Visit 9	280	Emory	[50,63]	Female	2	LC	convalescent	test
-0.458034	Significant SPEAR Analytes	Visit 10	394	Emory	[50,63]	Female	2	LC	convalescent	test
-0.655319	Significant SPEAR Analytes	Visit 7	85	Emory	[50,63]	Female	2	LC	convalescent	test
1.60359	Significant SPEAR Analytes	Visit 8	191	Emory	[18,35]	Male	2	LC	convalescent	test
1.3334	Significant SPEAR Analytes	Visit 10	393	Emory	[18,35]	Male	2	LC	convalescent	test
1.19914	Significant SPEAR Analytes	Visit 7	90	Emory	[18,35]	Male	2	LC	convalescent	test
-2.15462	Significant SPEAR Analytes	Visit 8	189	Emory	[50,63]	Male	1	MIN	convalescent	test
-2.45694	Significant SPEAR Analytes	Visit 9	282	Emory	[50,63]	Male	1	MIN	convalescent	test
-3.06226	Significant SPEAR Analytes	Visit 10	394	Emory	[50,63]	Male	1	MIN	convalescent	test
-2.39894	Significant SPEAR Analytes	Visit 7	86	Emory	[50,63]	Male	1	MIN	convalescent	test
0.0426629	Significant SPEAR Analytes	Visit 8	188	Emory	[50,63]	Male	1	MIN	convalescent	test
0.494387	Significant SPEAR Analytes	Visit 9	285	Emory	[50,63]	Male	1	MIN	convalescent	test
-0.302244	Significant SPEAR Analytes	Visit 7	83	Emory	[50,63]	Male	1	MIN	convalescent	test
0.589662	Significant SPEAR Analytes	Visit 9	277	Emory	[18,35]	Female	2	LC	convalescent	test
0.332645	Significant SPEAR Analytes	Visit 10	396	Emory	[18,35]	Female	2	LC	convalescent	test
0.565022	Significant SPEAR Analytes	Visit 7	92	Emory	[18,35]	Female	2	LC	convalescent	test
-0.816587	Significant SPEAR Analytes	Visit 8	189	Emory	[50,63]	Female	1	MIN	convalescent	test
-0.41786	Significant SPEAR Analytes	Visit 9	280	Emory	[50,63]	Female	1	MIN	convalescent	test
-1.08835	Significant SPEAR Analytes	Visit 7	97	Emory	[50,63]	Female	1	MIN	convalescent	test
-0.428135	Significant SPEAR Analytes	Visit 8	189	Emory	[64,77]	Male	2	LC	convalescent	test
-0.00158009	Significant SPEAR Analytes	Visit 9	294	Emory	[64,77]	Male	2	LC	convalescent	test
-0.120613	Significant SPEAR Analytes	Visit 10	391	Emory	[64,77]	Male	2	LC	convalescent	test
-0.402463	Significant SPEAR Analytes	Visit 7	92	Emory	[64,77]	Male	2	LC	convalescent	test
-0.962393	Significant SPEAR Analytes	Visit 8	186	Emory	[50,63]	Male	1	LC	convalescent	test
-3.23216	Significant SPEAR Analytes	Visit 9	296	Emory	[50,63]	Male	1	LC	convalescent	test
-2.08781	Significant SPEAR Analytes	Visit 7	99	Emory	[50,63]	Male	1	LC	convalescent	test
-0.881209	Significant SPEAR Analytes	Visit 8	192	Emory	[50,63]	Female	1	LC	convalescent	test
0.424614	Significant SPEAR Analytes	Visit 8	215	Emory	[50,63]	Female	2	LC	convalescent	test
0.502961	Significant SPEAR Analytes	Visit 7	113	Emory	[50,63]	Female	2	LC	convalescent	test
-0.560571	Significant SPEAR Analytes	Visit 7	102	Emory	[78,94]	Male	2	LC	convalescent	test
0.319343	Significant SPEAR Analytes	Visit 8	176	Emory	[50,63]	Female	1	MIN	convalescent	test
0.775358	Significant SPEAR Analytes	Visit 9	274	Emory	[50,63]	Female	1	MIN	convalescent	test
0.217755	Significant SPEAR Analytes	Visit 10	372	Emory	[50,63]	Female	1	MIN	convalescent	test
-0.86817	Significant SPEAR Analytes	Visit 8	224	Emory	[50,63]	Female	4	MIN	convalescent	test
0.920821	Significant SPEAR Analytes	Visit 7	93	Emory	[64,77]	Male	1	MIN	convalescent	test
1.6573	Significant SPEAR Analytes	Visit 8	180	Emory	[18,35]	Male	1	MIN	convalescent	test
0.0175875	Significant SPEAR Analytes	Visit 9	280	Emory	[50,63]	Female	3	LC	convalescent	test
-0.0135428	Significant SPEAR Analytes	Visit 10	379	Emory	[50,63]	Female	3	LC	convalescent	test
-1.81661	Significant SPEAR Analytes	Visit 9	281	ISMMS (Mt Sinai)	[78,94]	Female	2	MIN	convalescent	test
0.661296	Significant SPEAR Analytes	Visit 8	208	ISMMS (Mt Sinai)	[50,63]	Male	4	MIN	convalescent	test
0.163599	Significant SPEAR Analytes	Visit 9	298	ISMMS (Mt Sinai)	[50,63]	Male	4	MIN	convalescent	test
0.444382	Significant SPEAR Analytes	Visit 7	124	ISMMS (Mt Sinai)	[50,63]	Male	4	MIN	convalescent	test
0.12569	Significant SPEAR Analytes	Visit 8	205	ISMMS (Mt Sinai)	[78,94]	Male	3	MIN	convalescent	test
-0.0899721	Significant SPEAR Analytes	Visit 9	302	ISMMS (Mt Sinai)	[78,94]	Male	3	MIN	convalescent	test
0.659057	Significant SPEAR Analytes	Visit 7	106	ISMMS (Mt Sinai)	[78,94]	Male	3	MIN	convalescent	test
0.60067	Significant SPEAR Analytes	Visit 10	377	ISMMS (Mt Sinai)	[64,77]	Male	4	LC	convalescent	test
-1.31892	Significant SPEAR Analytes	Visit 9	283	ISMMS (Mt Sinai)	[64,77]	Female	3	LC	convalescent	test
-1.42552	Significant SPEAR Analytes	Visit 10	367	ISMMS (Mt Sinai)	[64,77]	Female	3	LC	convalescent	test
-0.820804	Significant SPEAR Analytes	Visit 8	198	ISMMS (Mt Sinai)	[78,94]	Female	2	MIN	convalescent	test
-0.77669	Significant SPEAR Analytes	Visit 9	280	ISMMS (Mt Sinai)	[78,94]	Female	2	MIN	convalescent	test
-0.380745	Significant SPEAR Analytes	Visit 7	104	ISMMS (Mt Sinai)	[78,94]	Female	2	MIN	convalescent	test
1.3273	Significant SPEAR Analytes	Visit 8	209	ISMMS (Mt Sinai)	[36,49]	Male	2	MIN	convalescent	test
1.09012	Significant SPEAR Analytes	Visit 9	279	ISMMS (Mt Sinai)	[36,49]	Male	2	MIN	convalescent	test
1.16752	Significant SPEAR Analytes	Visit 7	101	ISMMS (Mt Sinai)	[36,49]	Male	2	MIN	convalescent	test
0.387191	Significant SPEAR Analytes	Visit 9	307	OHSU (Oregon)	[18,35]	Female	4	LC	convalescent	test
-0.16538	Significant SPEAR Analytes	Visit 10	381	OHSU (Oregon)	[18,35]	Female	4	LC	convalescent	test
1.15838	Significant SPEAR Analytes	Visit 8	244	OHSU (Oregon)	[36,49]	Male	4	MIN	convalescent	test
0.253796	Significant SPEAR Analytes	Visit 8	219	OHSU (Oregon)	[50,63]	Female	1	LC	convalescent	test
0.132626	Significant SPEAR Analytes	Visit 7	138	OHSU (Oregon)	[36,49]	Female	3	LC	convalescent	test
1.37332	Significant SPEAR Analytes	Visit 10	384	Stanford	[50,63]	Male	1	MIN	convalescent	test
1.38257	Significant SPEAR Analytes	Visit 7	114	Stanford	[50,63]	Male	1	MIN	convalescent	test
1.64339	Significant SPEAR Analytes	Visit 9	262	Stanford	[36,49]	Male	1	MIN	convalescent	test
1.87051	Significant SPEAR Analytes	Visit 10	457	Stanford	[36,49]	Male	1	MIN	convalescent	test
1.50031	Significant SPEAR Analytes	Visit 8	206	Stanford	[18,35]	Male	1	MIN	convalescent	test
1.55748	Significant SPEAR Analytes	Visit 9	259	Stanford	[18,35]	Male	1	MIN	convalescent	test
1.22905	Significant SPEAR Analytes	Visit 10	377	Stanford	[18,35]	Male	1	MIN	convalescent	test
1.57405	Significant SPEAR Analytes	Visit 7	78	Stanford	[18,35]	Male	1	MIN	convalescent	test
1.66387	Significant SPEAR Analytes	Visit 8	225	Stanford	[50,63]	Male	1	MIN	convalescent	test
1.20885	Significant SPEAR Analytes	Visit 9	260	Stanford	[50,63]	Male	1	MIN	convalescent	test
1.74605	Significant SPEAR Analytes	Visit 10	360	Stanford	[50,63]	Male	1	MIN	convalescent	test
2.04046	Significant SPEAR Analytes	Visit 8	209	Stanford	[18,35]	Male	2	MIN	convalescent	test
0.978844	Significant SPEAR Analytes	Visit 9	265	Stanford	[18,35]	Male	2	MIN	convalescent	test
1.22288	Significant SPEAR Analytes	Visit 10	349	Stanford	[18,35]	Male	2	MIN	convalescent	test
1.06743	Significant SPEAR Analytes	Visit 8	228	Stanford	[36,49]	Female	2	MIN	convalescent	test
0.757488	Significant SPEAR Analytes	Visit 9	288	Stanford	[36,49]	Female	2	MIN	convalescent	test
1.74396	Significant SPEAR Analytes	Visit 8	176	Stanford	[36,49]	Male	2	MIN	convalescent	test
1.7558	Significant SPEAR Analytes	Visit 9	265	Stanford	[36,49]	Male	2	MIN	convalescent	test
1.67067	Significant SPEAR Analytes	Visit 10	377	Stanford	[36,49]	Male	2	MIN	convalescent	test
1.75897	Significant SPEAR Analytes	Visit 7	89	Stanford	[36,49]	Male	2	MIN	convalescent	test
0.290219	Significant SPEAR Analytes	Visit 9	299	Stanford	[64,77]	Male	2	MIN	convalescent	test
0.176038	Significant SPEAR Analytes	Visit 7	153	Stanford	[64,77]	Male	2	MIN	convalescent	test
0.329048	Significant SPEAR Analytes	Visit 7	163	Stanford	[78,94]	Male	1	MIN	convalescent	test
1.04025	Significant SPEAR Analytes	Visit 8	209	Stanford	[18,35]	Male	2	MIN	convalescent	test
1.45348	Significant SPEAR Analytes	Visit 9	300	Stanford	[18,35]	Male	2	MIN	convalescent	test
1.68006	Significant SPEAR Analytes	Visit 7	136	Stanford	[18,35]	Male	2	MIN	convalescent	test
0.985936	Significant SPEAR Analytes	Visit 7	85	Stanford	[50,63]	Male	2	MIN	convalescent	test
1.04018	Significant SPEAR Analytes	Visit 7	116	Stanford	[50,63]	Female	1	MIN	convalescent	test
1.3376	Significant SPEAR Analytes	Visit 7	88	Stanford	[50,63]	Male	2	MIN	convalescent	test
-0.708303	Significant SPEAR Analytes	Visit 9	275	UCLA	[50,63]	Male	2	MIN	convalescent	test
-0.167592	Significant SPEAR Analytes	Visit 8	216	UCLA	[50,63]	Female	4	MIN	convalescent	test
-0.666238	Significant SPEAR Analytes	Visit 9	216	UCLA	[50,63]	Female	4	MIN	convalescent	test
0.244019	Significant SPEAR Analytes	Visit 10	362	UCLA	[50,63]	Female	4	MIN	convalescent	test
0.242101	Significant SPEAR Analytes	Visit 8	200	UCLA	[50,63]	Male	1	MIN	convalescent	test
1.07605	Significant SPEAR Analytes	Visit 9	284	UCLA	[50,63]	Male	1	MIN	convalescent	test
1.13643	Significant SPEAR Analytes	Visit 10	361	UCLA	[50,63]	Male	1	MIN	convalescent	test
-0.0817895	Significant SPEAR Analytes	Visit 8	187	UCLA	[64,77]	Female	3	MIN	convalescent	test
0.498988	Significant SPEAR Analytes	Visit 9	271	UCLA	[64,77]	Female	3	MIN	convalescent	test
0.249323	Significant SPEAR Analytes	Visit 10	369	UCLA	[64,77]	Female	3	MIN	convalescent	test
-0.299274	Significant SPEAR Analytes	Visit 7	131	UCLA	[64,77]	Female	3	MIN	convalescent	test
-2.17133	Significant SPEAR Analytes	Visit 9	305	UCLA	[50,63]	Female	1	MIN	convalescent	test
-2.72366	Significant SPEAR Analytes	Visit 10	536	UCLA	[50,63]	Female	1	MIN	convalescent	test
0.298977	Significant SPEAR Analytes	Visit 8	185	UCLA	[50,63]	Male	3	MIN	convalescent	test
0.653007	Significant SPEAR Analytes	Visit 10	527	UCLA	[50,63]	Male	3	MIN	convalescent	test
-0.566307	Significant SPEAR Analytes	Visit 8	189	UCLA	[50,63]	Male	3	LC	convalescent	test
0.0911765	Significant SPEAR Analytes	Visit 9	285	UCLA	[50,63]	Male	3	LC	convalescent	test
-0.357309	Significant SPEAR Analytes	Visit 10	376	UCLA	[50,63]	Male	3	LC	convalescent	test
-0.899651	Significant SPEAR Analytes	Visit 7	110	UCLA	[50,63]	Male	3	LC	convalescent	test
1.0749	Significant SPEAR Analytes	Visit 7	103	UCLA	[64,77]	Male	3	MIN	convalescent	test
-1.37897	Significant SPEAR Analytes	Visit 9	314	UCLA	[64,77]	Female	3	LC	convalescent	test
-1.38782	Significant SPEAR Analytes	Visit 10	370	UCLA	[64,77]	Female	3	LC	convalescent	test
-0.0670656	Significant SPEAR Analytes	Visit 8	177	UCLA	[50,63]	Male	4	MIN	convalescent	test
0.243734	Significant SPEAR Analytes	Visit 9	318	UCLA	[50,63]	Male	4	MIN	convalescent	test
0.298074	Significant SPEAR Analytes	Visit 10	400	UCLA	[50,63]	Male	4	MIN	convalescent	test
0.682983	Significant SPEAR Analytes	Visit 7	93	UCLA	[50,63]	Male	4	MIN	convalescent	test
-2.9774	Significant SPEAR Analytes	Visit 8	253	UCLA	[64,77]	Female	4	MIN	convalescent	test
-3.37661	Significant SPEAR Analytes	Visit 7	155	UCLA	[64,77]	Female	4	MIN	convalescent	test
0.385049	Significant SPEAR Analytes	Visit 8	190	UCLA	[50,63]	Male	3	LC	convalescent	test
0.169088	Significant SPEAR Analytes	Visit 9	284	UCLA	[50,63]	Male	3	LC	convalescent	test
0.33286	Significant SPEAR Analytes	Visit 10	397	UCLA	[50,63]	Male	3	LC	convalescent	test
0.0517564	Significant SPEAR Analytes	Visit 7	90	UCLA	[50,63]	Male	3	LC	convalescent	test
-1.34292	Significant SPEAR Analytes	Visit 8	180	UCLA	[78,94]	Male	4	LC	convalescent	test
-2.60268	Significant SPEAR Analytes	Visit 9	272	UCLA	[78,94]	Male	4	LC	convalescent	test
-0.853066	Significant SPEAR Analytes	Visit 10	474	UCLA	[78,94]	Male	4	LC	convalescent	test
-1.68341	Significant SPEAR Analytes	Visit 7	135	UCLA	[78,94]	Male	4	LC	convalescent	test
0.0679046	Significant SPEAR Analytes	Visit 9	312	UCSF	[36,49]	Female	4	LC	convalescent	test
1.27462	Significant SPEAR Analytes	Visit 9	333	UCSF	[36,49]	Male	4	MIN	convalescent	test
0.522127	Significant SPEAR Analytes	Visit 7	115	UCSF	[50,63]	Male	3	LC	convalescent	test
1.00268	Significant SPEAR Analytes	Visit 7	78	UCSF	[50,63]	Male	1	LC	convalescent	test
0.977423	Significant SPEAR Analytes	Visit 8	197	UCSF	[36,49]	Female	2	MIN	convalescent	test
1.75475	Significant SPEAR Analytes	Visit 9	274	UCSF	[36,49]	Female	2	MIN	convalescent	test
-0.0754965	Significant SPEAR Analytes	Visit 9	285	UCSF	[50,63]	Male	3	LC	convalescent	test
0.963437	Significant SPEAR Analytes	Visit 9	275	UCSF	[36,49]	Female	3	MIN	convalescent	test
1.01104	Significant SPEAR Analytes	Visit 10	387	UCSF	[36,49]	Female	3	MIN	convalescent	test
0.754549	Significant SPEAR Analytes	Visit 8	233	UCSF	[36,49]	Male	4	LC	convalescent	test
0.532325	Significant SPEAR Analytes	Visit 9	295	UCSF	[36,49]	Male	4	LC	convalescent	test
0.92325	Significant SPEAR Analytes	Visit 10	395	UCSF	[36,49]	Male	4	LC	convalescent	test
0.73656	Significant SPEAR Analytes	Visit 8	181	UCSF	[64,77]	Female	2	LC	convalescent	test
0.44401	Significant SPEAR Analytes	Visit 9	284	UCSF	[64,77]	Female	2	LC	convalescent	test
0.283637	Significant SPEAR Analytes	Visit 10	375	UCSF	[64,77]	Female	2	LC	convalescent	test
0.245776	Significant SPEAR Analytes	Visit 7	87	UCSF	[64,77]	Female	2	LC	convalescent	test
0.131132	Significant SPEAR Analytes	Visit 9	298	UCSF	[50,63]	Male	4	LC	convalescent	test
0.215867	Significant SPEAR Analytes	Visit 10	376	UCSF	[50,63]	Male	4	LC	convalescent	test
-1.15636	Significant SPEAR Analytes	Visit 8	201	UCSF	[36,49]	Male	2	LC	convalescent	test
-1.45739	Significant SPEAR Analytes	Visit 9	305	UCSF	[36,49]	Male	2	LC	convalescent	test
0.52489	Significant SPEAR Analytes	Visit 8	205	UCSF	[50,63]	Female	4	MIN	convalescent	test
0.293435	Significant SPEAR Analytes	Visit 9	289	UCSF	[50,63]	Female	4	MIN	convalescent	test
0.522558	Significant SPEAR Analytes	Visit 7	87	UCSF	[50,63]	Female	4	MIN	convalescent	test
0.644971	Significant SPEAR Analytes	Visit 8	210	UCSF	[64,77]	Male	4	MIN	convalescent	test
0.155307	Significant SPEAR Analytes	Visit 10	392	UCSF	[64,77]	Male	4	MIN	convalescent	test
0.514916	Significant SPEAR Analytes	Visit 9	300	UCSF	[50,63]	Male	2	LC	convalescent	test
0.702066	Significant SPEAR Analytes	Visit 10	380	UCSF	[50,63]	Male	2	LC	convalescent	test
-0.134216	Significant SPEAR Analytes	Visit 8	202	UCSF	[64,77]	Male	2	LC	convalescent	test
-0.000669868	Significant SPEAR Analytes	Visit 9	288	UCSF	[64,77]	Male	2	LC	convalescent	test
-0.432347	Significant SPEAR Analytes	Visit 10	387	UCSF	[64,77]	Male	2	LC	convalescent	test
0.795492	Significant SPEAR Analytes	Visit 9	302	UCSF	[36,49]	Female	1	MIN	convalescent	test
1.39468	Significant SPEAR Analytes	Visit 8	192	UCSF	[50,63]	Male	1	MIN	convalescent	test
1.84274	Significant SPEAR Analytes	Visit 9	290	UCSF	[50,63]	Male	1	MIN	convalescent	test
0.269879	Significant SPEAR Analytes	Visit 9	255	Yale	[36,49]	Female	3	LC	convalescent	test
0.509244	Significant SPEAR Analytes	Visit 10	403	Yale	[36,49]	Female	3	LC	convalescent	test
0.106515	Significant SPEAR Analytes	Visit 9	317	Yale	[64,77]	Male	2	MIN	convalescent	test
0.243509	Significant SPEAR Analytes	Visit 8	205	Yale	[64,77]	Male	1	MIN	convalescent	test
0.458332	Significant SPEAR Analytes	Visit 10	373	Yale	[64,77]	Male	1	MIN	convalescent	test
0.39252	Significant SPEAR Analytes	Visit 8	215	Yale	[36,49]	Male	2	MIN	convalescent	test
0.331833	Significant SPEAR Analytes	Visit 9	299	Yale	[36,49]	Male	2	MIN	convalescent	test
-0.243645	Significant SPEAR Analytes	Visit 9	276	Baylor	[64,77]	Male	3	LC	convalescent	test
-0.815844	Significant SPEAR Analytes	Visit 10	365	Baylor	[64,77]	Male	3	LC	convalescent	test
0.597398	Significant SPEAR Analytes	Visit 9	276	Baylor	[64,77]	Male	1	LC	convalescent	test
0.298616	Significant SPEAR Analytes	Visit 9	292	Baylor	[64,77]	Male	2	MIN	convalescent	test
0.387885	Significant SPEAR Analytes	Visit 10	390	Baylor	[64,77]	Male	2	MIN	convalescent	test
0.55879	Significant SPEAR Analytes	Visit 9	285	Baylor	[36,49]	Male	2	MIN	convalescent	test
1.1006	Significant SPEAR Analytes	Visit 9	262	Baylor	[18,35]	Male	2	MIN	convalescent	test
1.36567	Significant SPEAR Analytes	Visit 10	371	Baylor	[18,35]	Male	2	MIN	convalescent	test
1.54745	Significant SPEAR Analytes	Visit 8	221	Baylor	[50,63]	Male	2	LC	convalescent	test
1.555	Significant SPEAR Analytes	Visit 9	272	Baylor	[50,63]	Male	2	LC	convalescent	test
1.20008	Significant SPEAR Analytes	Visit 10	398	Baylor	[50,63]	Male	2	LC	convalescent	test
-0.787085	Significant SPEAR Analytes	Visit 9	277	Baylor	[50,63]	Male	2	LC	convalescent	test
-1.67582	Significant SPEAR Analytes	Visit 8	203	Baylor	[78,94]	Male	2	LC	convalescent	test
-1.3475	Significant SPEAR Analytes	Visit 9	289	Baylor	[78,94]	Male	2	LC	convalescent	test
0.0801233	Significant SPEAR Analytes	Visit 8	200	Baylor	[64,77]	Male	3	MIN	convalescent	test
-0.21846	Significant SPEAR Analytes	Visit 10	387	Baylor	[64,77]	Male	3	MIN	convalescent	test
0.609243	Significant SPEAR Analytes	Visit 7	114	Baylor	[36,49]	Male	3	LC	convalescent	test
-0.119438	Significant SPEAR Analytes	Visit 8	173	Baylor	[50,63]	Male	3	MIN	convalescent	test
0.136443	Significant SPEAR Analytes	Visit 10	379	Baylor	[36,49]	Male	1	MIN	convalescent	test
1.52036	Significant SPEAR Analytes	Visit 8	191	OUHSC (Oklahoma)	[50,63]	Male	2	MIN	convalescent	test
0.145787	Significant SPEAR Analytes	Visit 8	190	OUHSC (Oklahoma)	[64,77]	Male	4	MIN	convalescent	test
-0.123462	Significant SPEAR Analytes	Visit 7	85	OUHSC (Oklahoma)	[36,49]	Female	2	LC	convalescent	test
1.49748	Significant SPEAR Analytes	Visit 8	180	OUHSC (Oklahoma)	[50,63]	Male	3	MIN	convalescent	test
1.51859	Significant SPEAR Analytes	Visit 7	83	OUHSC (Oklahoma)	[50,63]	Male	3	MIN	convalescent	test
-1.16459	Significant SPEAR Analytes	Visit 8	194	Arizona	[50,63]	Female	3	MIN	convalescent	test
-1.18529	Significant SPEAR Analytes	Visit 9	287	Arizona	[50,63]	Female	3	MIN	convalescent	test
-1.17842	Significant SPEAR Analytes	Visit 10	370	Arizona	[50,63]	Female	3	MIN	convalescent	test
-1.26059	Significant SPEAR Analytes	Visit 7	95	Arizona	[50,63]	Female	3	MIN	convalescent	test
-0.492146	Significant SPEAR Analytes	Visit 8	189	Arizona	[50,63]	Male	3	LC	convalescent	test
-0.614295	Significant SPEAR Analytes	Visit 9	294	Arizona	[50,63]	Male	3	LC	convalescent	test
-0.412751	Significant SPEAR Analytes	Visit 10	366	Arizona	[50,63]	Male	3	LC	convalescent	test
-0.0567649	Significant SPEAR Analytes	Visit 7	92	Arizona	[50,63]	Male	3	LC	convalescent	test
0.218917	Significant SPEAR Analytes	Visit 8	172	Arizona	[36,49]	Female	1	MIN	convalescent	test
0.0625009	Significant SPEAR Analytes	Visit 9	281	Arizona	[36,49]	Female	1	MIN	convalescent	test
-1.4171	Significant SPEAR Analytes	Visit 10	353	Arizona	[36,49]	Female	1	MIN	convalescent	test
-0.0449641	Significant SPEAR Analytes	Visit 7	86	Arizona	[36,49]	Female	1	MIN	convalescent	test
0.102481	Significant SPEAR Analytes	Visit 8	176	Arizona	[64,77]	Male	3	LC	convalescent	test
-0.32941	Significant SPEAR Analytes	Visit 9	266	Arizona	[64,77]	Male	3	LC	convalescent	test
-0.329131	Significant SPEAR Analytes	Visit 10	365	Arizona	[64,77]	Male	3	LC	convalescent	test
-0.278144	Significant SPEAR Analytes	Visit 7	106	Arizona	[64,77]	Male	3	LC	convalescent	test
-0.21069	Significant SPEAR Analytes	Visit 8	182	Arizona	[64,77]	Female	3	MIN	convalescent	test
-0.00774354	Significant SPEAR Analytes	Visit 9	277	Arizona	[64,77]	Female	3	MIN	convalescent	test
0.143502	Significant SPEAR Analytes	Visit 10	353	Arizona	[64,77]	Female	3	MIN	convalescent	test
-0.630992	Significant SPEAR Analytes	Visit 7	93	Arizona	[64,77]	Female	3	MIN	convalescent	test
-0.0232344	Significant SPEAR Analytes	Visit 8	197	Arizona	[64,77]	Male	4	MIN	convalescent	test
0.0580715	Significant SPEAR Analytes	Visit 9	281	Arizona	[64,77]	Male	4	MIN	convalescent	test
0.270853	Significant SPEAR Analytes	Visit 10	363	Arizona	[64,77]	Male	4	MIN	convalescent	test
-0.414482	Significant SPEAR Analytes	Visit 7	110	Arizona	[64,77]	Male	4	MIN	convalescent	test
0.0408313	Significant SPEAR Analytes	Visit 8	190	Arizona	[50,63]	Female	3	MIN	convalescent	test
0.161678	Significant SPEAR Analytes	Visit 9	267	Arizona	[50,63]	Female	3	MIN	convalescent	test
-0.393892	Significant SPEAR Analytes	Visit 10	351	Arizona	[50,63]	Female	3	MIN	convalescent	test
0.104444	Significant SPEAR Analytes	Visit 7	98	Arizona	[50,63]	Female	3	MIN	convalescent	test
-0.636251	Significant SPEAR Analytes	Visit 8	210	Arizona	[64,77]	Male	2	MIN	convalescent	test
-1.28004	Significant SPEAR Analytes	Visit 9	295	Arizona	[64,77]	Male	2	MIN	convalescent	test
-0.761683	Significant SPEAR Analytes	Visit 10	351	Arizona	[64,77]	Male	2	MIN	convalescent	test
-0.475004	Significant SPEAR Analytes	Visit 7	97	Arizona	[64,77]	Male	2	MIN	convalescent	test
0.57482	Significant SPEAR Analytes	Visit 8	181	Arizona	[50,63]	Female	3	LC	convalescent	test
0.151083	Significant SPEAR Analytes	Visit 9	285	Arizona	[50,63]	Female	3	LC	convalescent	test
0.648591	Significant SPEAR Analytes	Visit 10	350	Arizona	[50,63]	Female	3	LC	convalescent	test
0.0802335	Significant SPEAR Analytes	Visit 8	218	Arizona	[50,63]	Male	4	MIN	convalescent	test
0.487889	Significant SPEAR Analytes	Visit 10	371	Arizona	[50,63]	Male	4	MIN	convalescent	test
0.120311	Significant SPEAR Analytes	Visit 7	113	Arizona	[50,63]	Male	4	MIN	convalescent	test
0.304603	Significant SPEAR Analytes	Visit 8	189	Arizona	[18,35]	Male	2	MIN	convalescent	test
0.0581629	Significant SPEAR Analytes	Visit 9	272	Arizona	[18,35]	Male	2	MIN	convalescent	test
0.289741	Significant SPEAR Analytes	Visit 10	384	Arizona	[18,35]	Male	2	MIN	convalescent	test
-0.262268	Significant SPEAR Analytes	Visit 7	88	Arizona	[18,35]	Male	2	MIN	convalescent	test
0.781775	Significant SPEAR Analytes	Visit 8	177	Arizona	[18,35]	Male	1	MIN	convalescent	test
0.463015	Significant SPEAR Analytes	Visit 9	273	Arizona	[18,35]	Male	1	MIN	convalescent	test
0.489921	Significant SPEAR Analytes	Visit 10	359	Arizona	[18,35]	Male	1	MIN	convalescent	test
0.743693	Significant SPEAR Analytes	Visit 7	88	Arizona	[18,35]	Male	1	MIN	convalescent	test
-2.11243	Significant SPEAR Analytes	Visit 8	174	Arizona	[36,49]	Female	3	MIN	convalescent	test
-2.31011	Significant SPEAR Analytes	Visit 9	274	Arizona	[36,49]	Female	3	MIN	convalescent	test
-2.48446	Significant SPEAR Analytes	Visit 10	378	Arizona	[36,49]	Female	3	MIN	convalescent	test
-1.79298	Significant SPEAR Analytes	Visit 7	86	Arizona	[36,49]	Female	3	MIN	convalescent	test
-0.249184	Significant SPEAR Analytes	Visit 8	179	Arizona	[36,49]	Female	3	MIN	convalescent	test
-0.487813	Significant SPEAR Analytes	Visit 9	263	Arizona	[36,49]	Female	3	MIN	convalescent	test
0.296103	Significant SPEAR Analytes	Visit 10	373	Arizona	[36,49]	Female	3	MIN	convalescent	test
0.728983	Significant SPEAR Analytes	Visit 7	85	Arizona	[36,49]	Female	3	MIN	convalescent	test
0.144869	Significant SPEAR Analytes	Visit 8	193	Arizona	[50,63]	Female	4	LC	convalescent	test
0.404673	Significant SPEAR Analytes	Visit 9	283	Arizona	[50,63]	Female	4	LC	convalescent	test
-0.178131	Significant SPEAR Analytes	Visit 10	367	Arizona	[50,63]	Female	4	LC	convalescent	test
-0.0959539	Significant SPEAR Analytes	Visit 7	101	Arizona	[50,63]	Female	4	LC	convalescent	test
0.829802	Significant SPEAR Analytes	Visit 8	189	Arizona	[36,49]	Female	1	MIN	convalescent	test
0.826384	Significant SPEAR Analytes	Visit 9	273	Arizona	[36,49]	Female	1	MIN	convalescent	test
0.852369	Significant SPEAR Analytes	Visit 10	364	Arizona	[36,49]	Female	1	MIN	convalescent	test
0.89614	Significant SPEAR Analytes	Visit 7	84	Arizona	[36,49]	Female	1	MIN	convalescent	test
-0.465314	Significant SPEAR Analytes	Visit 8	205	Arizona	[64,77]	Male	3	MIN	convalescent	test
-0.435346	Significant SPEAR Analytes	Visit 9	266	Arizona	[64,77]	Male	3	MIN	convalescent	test
0.0602447	Significant SPEAR Analytes	Visit 10	358	Arizona	[64,77]	Male	3	MIN	convalescent	test
0.10387	Significant SPEAR Analytes	Visit 7	93	Arizona	[64,77]	Male	3	MIN	convalescent	test
0.721948	Significant SPEAR Analytes	Visit 8	184	Arizona	[50,63]	Male	4	MIN	convalescent	test
0.209169	Significant SPEAR Analytes	Visit 9	276	Arizona	[50,63]	Male	4	MIN	convalescent	test
0.236342	Significant SPEAR Analytes	Visit 10	367	Arizona	[50,63]	Male	4	MIN	convalescent	test
0.697564	Significant SPEAR Analytes	Visit 8	188	Arizona	[64,77]	Male	4	MIN	convalescent	test
0.808553	Significant SPEAR Analytes	Visit 9	280	Arizona	[64,77]	Male	4	MIN	convalescent	test
0.805048	Significant SPEAR Analytes	Visit 10	363	Arizona	[64,77]	Male	4	MIN	convalescent	test
0.847499	Significant SPEAR Analytes	Visit 7	120	Arizona	[64,77]	Male	4	MIN	convalescent	test
-0.260162	Significant SPEAR Analytes	Visit 8	185	Arizona	[78,94]	Female	4	MIN	convalescent	test
-0.578586	Significant SPEAR Analytes	Visit 9	312	Arizona	[78,94]	Female	4	MIN	convalescent	test
0.0834126	Significant SPEAR Analytes	Visit 10	389	Arizona	[78,94]	Female	4	MIN	convalescent	test
0.223326	Significant SPEAR Analytes	Visit 7	118	Arizona	[78,94]	Female	4	MIN	convalescent	test
0.828025	Significant SPEAR Analytes	Visit 8	172	Arizona	[50,63]	Male	3	MIN	convalescent	test
0.552692	Significant SPEAR Analytes	Visit 9	275	Arizona	[50,63]	Male	3	MIN	convalescent	test
0.30364	Significant SPEAR Analytes	Visit 10	368	Arizona	[50,63]	Male	3	MIN	convalescent	test
0.631331	Significant SPEAR Analytes	Visit 7	86	Arizona	[50,63]	Male	3	MIN	convalescent	test
1.12365	Significant SPEAR Analytes	Visit 8	181	Arizona	[36,49]	Male	4	MIN	convalescent	test
-0.0886225	Significant SPEAR Analytes	Visit 9	273	Arizona	[36,49]	Male	4	MIN	convalescent	test
-0.45507	Significant SPEAR Analytes	Visit 10	400	Arizona	[36,49]	Male	4	MIN	convalescent	test
0.29783	Significant SPEAR Analytes	Visit 7	103	Arizona	[36,49]	Male	4	MIN	convalescent	test
0.12922	Significant SPEAR Analytes	Visit 8	170	Arizona	[64,77]	Female	3	MIN	convalescent	test
-0.16018	Significant SPEAR Analytes	Visit 9	263	Arizona	[64,77]	Female	3	MIN	convalescent	test
-0.597172	Significant SPEAR Analytes	Visit 10	361	Arizona	[64,77]	Female	3	MIN	convalescent	test
-0.0930374	Significant SPEAR Analytes	Visit 7	108	Arizona	[64,77]	Female	3	MIN	convalescent	test
0.128344	Significant SPEAR Analytes	Visit 8	182	Arizona	[64,77]	Female	3	MIN	convalescent	test
-1.09457	Significant SPEAR Analytes	Visit 9	267	Arizona	[64,77]	Female	3	MIN	convalescent	test
-1.15684	Significant SPEAR Analytes	Visit 10	357	Arizona	[64,77]	Female	3	MIN	convalescent	test
-1.76587	Significant SPEAR Analytes	Visit 7	104	Arizona	[64,77]	Female	3	MIN	convalescent	test
-0.444888	Significant SPEAR Analytes	Visit 8	182	Arizona	[64,77]	Female	3	MIN	convalescent	test
-0.332564	Significant SPEAR Analytes	Visit 9	266	Arizona	[64,77]	Female	3	MIN	convalescent	test
-0.566541	Significant SPEAR Analytes	Visit 7	91	Arizona	[64,77]	Female	3	MIN	convalescent	test
0.648338	Significant SPEAR Analytes	Visit 8	185	Arizona	[50,63]	Male	3	MIN	convalescent	test
0.558773	Significant SPEAR Analytes	Visit 9	298	Arizona	[50,63]	Male	3	MIN	convalescent	test
0.474437	Significant SPEAR Analytes	Visit 10	361	Arizona	[50,63]	Male	3	MIN	convalescent	test
0.790258	Significant SPEAR Analytes	Visit 7	93	Arizona	[50,63]	Male	3	MIN	convalescent	test
0.821502	Significant SPEAR Analytes	Visit 8	196	Arizona	[36,49]	Male	4	MIN	convalescent	test
0.750458	Significant SPEAR Analytes	Visit 9	284	Arizona	[36,49]	Male	4	MIN	convalescent	test
0.722486	Significant SPEAR Analytes	Visit 10	359	Arizona	[36,49]	Male	4	MIN	convalescent	test
0.834962	Significant SPEAR Analytes	Visit 7	107	Arizona	[36,49]	Male	4	MIN	convalescent	test
-0.828893	Significant SPEAR Analytes	Visit 8	194	Florida	[50,63]	Female	2	LC	convalescent	test
-0.696609	Significant SPEAR Analytes	Visit 9	264	Florida	[50,63]	Female	2	LC	convalescent	test
-0.54017	Significant SPEAR Analytes	Visit 10	369	Florida	[50,63]	Female	2	LC	convalescent	test
-0.645305	Significant SPEAR Analytes	Visit 7	103	Florida	[50,63]	Female	2	LC	convalescent	test
1.1328	Significant SPEAR Analytes	Visit 9	279	Florida	[36,49]	Male	1	LC	convalescent	test
1.23302	Significant SPEAR Analytes	Visit 10	369	Florida	[36,49]	Male	1	LC	convalescent	test
0.483013	Significant SPEAR Analytes	Visit 7	105	Florida	[36,49]	Male	1	LC	convalescent	test
-0.32427	Significant SPEAR Analytes	Visit 8	196	Florida	[64,77]	Male	2	LC	convalescent	test
-0.319858	Significant SPEAR Analytes	Visit 9	287	Florida	[64,77]	Male	2	LC	convalescent	test
-0.701319	Significant SPEAR Analytes	Visit 10	380	Florida	[64,77]	Male	2	LC	convalescent	test
-0.568151	Significant SPEAR Analytes	Visit 7	99	Florida	[64,77]	Male	2	LC	convalescent	test
0.753427	Significant SPEAR Analytes	Visit 8	180	Florida	[50,63]	Female	2	LC	convalescent	test
-0.571157	Significant SPEAR Analytes	Visit 9	273	Florida	[50,63]	Female	3	LC	convalescent	test
-0.610111	Significant SPEAR Analytes	Visit 10	377	Florida	[50,63]	Female	3	LC	convalescent	test
1.02842	Significant SPEAR Analytes	Visit 8	191	Florida	[50,63]	Male	3	LC	convalescent	test
0.645154	Significant SPEAR Analytes	Visit 9	275	Florida	[50,63]	Male	3	LC	convalescent	test
0.67755	Significant SPEAR Analytes	Visit 7	100	Florida	[50,63]	Male	3	LC	convalescent	test
-0.901568	Significant SPEAR Analytes	Visit 8	184	Florida	[64,77]	Female	1	LC	convalescent	test
-0.860147	Significant SPEAR Analytes	Visit 9	275	Florida	[64,77]	Female	1	LC	convalescent	test
-0.950594	Significant SPEAR Analytes	Visit 7	83	Florida	[64,77]	Female	1	LC	convalescent	test
-2.19317	Significant SPEAR Analytes	Visit 8	203	Florida	[36,49]	Female	1	LC	convalescent	test
1.27011	Significant SPEAR Analytes	Visit 8	200	Florida	[50,63]	Male	3	MIN	convalescent	test
1.49505	Significant SPEAR Analytes	Visit 9	284	Florida	[50,63]	Male	3	MIN	convalescent	test
1.3899	Significant SPEAR Analytes	Visit 10	421	Florida	[50,63]	Male	3	MIN	convalescent	test
1.06588	Significant SPEAR Analytes	Visit 7	99	Florida	[50,63]	Male	3	MIN	convalescent	test
-0.712351	Significant SPEAR Analytes	Visit 8	200	Florida	[36,49]	Female	3	LC	convalescent	test
-0.402373	Significant SPEAR Analytes	Visit 9	306	Florida	[36,49]	Female	3	LC	convalescent	test
-0.954017	Significant SPEAR Analytes	Visit 7	93	Florida	[36,49]	Female	3	LC	convalescent	test
-0.841278	Significant SPEAR Analytes	Visit 7	100	Florida	[50,63]	Female	4	LC	convalescent	test
-0.647402	Significant SPEAR Analytes	Visit 7	92	Florida	[50,63]	Male	1	LC	convalescent	test
0.79501	Significant SPEAR Analytes	Visit 8	197	Florida	[50,63]	Male	1	MIN	convalescent	test
1.24169	Significant SPEAR Analytes	Visit 7	99	Florida	[50,63]	Male	1	MIN	convalescent	test
-1.05038	Significant SPEAR Analytes	Visit 9	316	Florida	[50,63]	Female	1	MIN	convalescent	test
-1.39658	Significant SPEAR Analytes	Visit 7	93	Florida	[50,63]	Female	1	MIN	convalescent	test
-1.04065	Significant SPEAR Analytes	Visit 8	216	Florida	[50,63]	Male	2	MIN	convalescent	test
-0.427466	Significant SPEAR Analytes	Visit 9	288	Florida	[50,63]	Male	2	MIN	convalescent	test
-0.527839	Significant SPEAR Analytes	Visit 10	407	Florida	[50,63]	Male	2	MIN	convalescent	test
-0.654853	Significant SPEAR Analytes	Visit 7	97	Florida	[50,63]	Male	2	MIN	convalescent	test
1.44789	Significant SPEAR Analytes	Visit 7	96	Florida	[36,49]	Male	3	MIN	convalescent	test
0.679935	Significant SPEAR Analytes	Visit 10	473	Florida	[36,49]	Male	3	LC	convalescent	test
-0.051256	Significant SPEAR Analytes	Visit 7	95	Florida	[36,49]	Male	3	LC	convalescent	test
-0.830244	Significant SPEAR Analytes	Visit 9	298	Florida	[64,77]	Female	3	MIN	convalescent	test
-0.748143	Significant SPEAR Analytes	Visit 10	407	Florida	[64,77]	Female	3	MIN	convalescent	test
-0.560466	Significant SPEAR Analytes	Visit 7	108	Florida	[64,77]	Female	3	MIN	convalescent	test
-0.0697286	Significant SPEAR Analytes	Visit 9	282	Florida	[50,63]	Male	1	MIN	convalescent	test
-1.15294	Significant SPEAR Analytes	Visit 10	388	Florida	[50,63]	Male	1	MIN	convalescent	test
0.787318	Significant SPEAR Analytes	Visit 7	87	Florida	[50,63]	Male	1	MIN	convalescent	test
0.503224	Significant SPEAR Analytes	Visit 8	183	Florida	[36,49]	Male	3	MIN	convalescent	test
0.368418	Significant SPEAR Analytes	Visit 9	273	Florida	[36,49]	Male	3	MIN	convalescent	test
0.614914	Significant SPEAR Analytes	Visit 10	378	Florida	[36,49]	Male	3	MIN	convalescent	test
0.990581	Significant SPEAR Analytes	Visit 7	85	Florida	[36,49]	Male	3	MIN	convalescent	test
0.0792119	Significant SPEAR Analytes	Visit 8	192	Florida	[78,94]	Male	2	MIN	convalescent	test
-0.00151645	Significant SPEAR Analytes	Visit 10	393	Florida	[78,94]	Male	2	MIN	convalescent	test
0.178334	Significant SPEAR Analytes	Visit 7	101	Florida	[78,94]	Male	2	MIN	convalescent	test
1.02989	Significant SPEAR Analytes	Visit 8	190	Florida	[36,49]	Male	3	MIN	convalescent	test
1.1155	Significant SPEAR Analytes	Visit 9	290	Florida	[36,49]	Male	3	MIN	convalescent	test
-3.18128	Significant SPEAR Analytes	Visit 8	217	Florida	[64,77]	Male	4	MIN	convalescent	test
-3.20269	Significant SPEAR Analytes	Visit 10	420	Florida	[64,77]	Male	4	MIN	convalescent	test
-4.25167	Significant SPEAR Analytes	Visit 7	104	Florida	[64,77]	Male	4	MIN	convalescent	test
-1.75591	Significant SPEAR Analytes	Visit 8	183	Florida	[64,77]	Female	3	MIN	convalescent	test
-1.01275	Significant SPEAR Analytes	Visit 9	316	Florida	[64,77]	Female	3	MIN	convalescent	test
-1.69511	Significant SPEAR Analytes	Visit 10	385	Florida	[64,77]	Female	3	MIN	convalescent	test
-1.32853	Significant SPEAR Analytes	Visit 7	102	Florida	[64,77]	Female	3	MIN	convalescent	test
-0.485628	Significant SPEAR Analytes	Visit 9	303	Florida	[50,63]	Female	4	MIN	convalescent	test
-0.299921	Significant SPEAR Analytes	Visit 7	112	Florida	[50,63]	Female	4	MIN	convalescent	test
1.24635	Significant SPEAR Analytes	Visit 8	232	Florida	[50,63]	Male	3	MIN	convalescent	test
1.1847	Significant SPEAR Analytes	Visit 10	393	Florida	[50,63]	Male	3	MIN	convalescent	test
1.5267	Significant SPEAR Analytes	Visit 7	99	Florida	[50,63]	Male	3	MIN	convalescent	test
0.473281	Significant SPEAR Analytes	Visit 8	181	Florida	[50,63]	Male	3	MIN	convalescent	test
0.27337	Significant SPEAR Analytes	Visit 10	382	Florida	[50,63]	Male	3	MIN	convalescent	test
0.765928	Significant SPEAR Analytes	Visit 7	88	Florida	[50,63]	Male	3	MIN	convalescent	test
0.572757	Significant SPEAR Analytes	Visit 8	204	Florida	[50,63]	Male	3	LC	convalescent	test
0.552522	Significant SPEAR Analytes	Visit 9	307	Florida	[50,63]	Male	3	LC	convalescent	test
0.636785	Significant SPEAR Analytes	Visit 10	378	Florida	[50,63]	Male	3	LC	convalescent	test
0.826024	Significant SPEAR Analytes	Visit 7	99	Florida	[50,63]	Male	3	LC	convalescent	test
0.0921647	Significant SPEAR Analytes	Visit 8	204	Florida	[50,63]	Male	1	MIN	convalescent	test
-0.149127	Significant SPEAR Analytes	Visit 7	111	Florida	[50,63]	Male	1	MIN	convalescent	test
0.53002	Significant SPEAR Analytes	Visit 10	389	Florida	[50,63]	Male	2	LC	convalescent	test
0.64682	Significant SPEAR Analytes	Visit 7	121	Florida	[50,63]	Male	2	LC	convalescent	test
0.0170686	Significant SPEAR Analytes	Visit 8	199	Florida	[36,49]	Female	1	MIN	convalescent	test
-0.141581	Significant SPEAR Analytes	Visit 7	98	Florida	[36,49]	Female	1	MIN	convalescent	test
-1.29224	Significant SPEAR Analytes	Visit 7	79	Florida	[64,77]	Female	4	MIN	convalescent	test
-0.11865	Significant SPEAR Analytes	Visit 8	206	Florida	[64,77]	Female	4	MIN	convalescent	test
-0.440354	Significant SPEAR Analytes	Visit 9	342	Florida	[64,77]	Female	4	MIN	convalescent	test
-0.150735	Significant SPEAR Analytes	Visit 7	105	Florida	[64,77]	Female	4	MIN	convalescent	test
0.306334	Significant SPEAR Analytes	Visit 8	193	Florida	[50,63]	Male	1	MIN	convalescent	test
0.363459	Significant SPEAR Analytes	Visit 9	331	Florida	[50,63]	Male	1	MIN	convalescent	test
0.401341	Significant SPEAR Analytes	Visit 7	95	Florida	[50,63]	Male	1	MIN	convalescent	test
0.548487	Significant SPEAR Analytes	Visit 8	176	UT Austin	[50,63]	Female	3	MIN	convalescent	test
1.15693	Significant SPEAR Analytes	Visit 9	275	UT Austin	[50,63]	Female	3	MIN	convalescent	test
0.825412	Significant SPEAR Analytes	Visit 10	381	UT Austin	[50,63]	Female	3	MIN	convalescent	test
0.190393	Significant SPEAR Analytes	Visit 7	100	UT Austin	[50,63]	Female	3	MIN	convalescent	test
0.290144	Significant SPEAR Analytes	Visit 8	194	UT Austin	[18,35]	Male	2	LC	convalescent	test
-0.120542	Significant SPEAR Analytes	Visit 9	285	UT Austin	[18,35]	Male	2	LC	convalescent	test
1.37834	Significant SPEAR Analytes	Visit 10	361	UT Austin	[18,35]	Male	2	LC	convalescent	test
1.34485	Significant SPEAR Analytes	Visit 7	118	UT Austin	[18,35]	Male	2	LC	convalescent	test
	Significant SPEAR Analytes	Visit 8	198	UT Austin	[36,49]	Male	3	MIN	convalescent	test
1.37901	Significant SPEAR Analytes	Visit 7	95	UT Austin	[36,49]	Male	3	MIN	convalescent	test
-0.143565	Significant SPEAR Analytes	Visit 8	190	UT Austin	[50,63]	Female	4	MIN	convalescent	test
-0.299887	Significant SPEAR Analytes	Visit 9	283	UT Austin	[50,63]	Female	4	MIN	convalescent	test
-0.262991	Significant SPEAR Analytes	Visit 10	368	UT Austin	[50,63]	Female	4	MIN	convalescent	test
0.168171	Significant SPEAR Analytes	Visit 7	120	UT Austin	[50,63]	Female	4	MIN	convalescent	test
-1.49373	Significant SPEAR Analytes	Visit 7	131	UT Austin	[64,77]	Male	4	MIN	convalescent	test
1.39303	Significant SPEAR Analytes	Visit 8	164	UT Austin	[50,63]	Male	3	MIN	convalescent	test
1.0263	Significant SPEAR Analytes	Visit 9	277	UT Austin	[50,63]	Male	3	MIN	convalescent	test
0.986757	Significant SPEAR Analytes	Visit 10	375	UT Austin	[50,63]	Male	3	MIN	convalescent	test
1.41912	Significant SPEAR Analytes	Visit 7	108	UT Austin	[50,63]	Male	3	MIN	convalescent	test
0.786028	Significant SPEAR Analytes	Visit 8	200	UT Austin	[18,35]	Female	3	MIN	convalescent	test
1.35306	Significant SPEAR Analytes	Visit 9	284	UT Austin	[18,35]	Female	3	MIN	convalescent	test
1.18058	Significant SPEAR Analytes	Visit 10	382	UT Austin	[18,35]	Female	3	MIN	convalescent	test
0.822214	Significant SPEAR Analytes	Visit 7	81	UT Austin	[18,35]	Female	3	MIN	convalescent	test
-0.0850084	Significant SPEAR Analytes	Visit 8	206	UT Austin	[50,63]	Female	3	LC	convalescent	test
1.01128	Significant SPEAR Analytes	Visit 9	275	UT Austin	[50,63]	Female	3	LC	convalescent	test
0.839657	Significant SPEAR Analytes	Visit 10	373	UT Austin	[50,63]	Female	3	LC	convalescent	test
1.15706	Significant SPEAR Analytes	Visit 7	92	UT Austin	[50,63]	Female	3	LC	convalescent	test
0.151066	Significant SPEAR Analytes	Visit 8	186	UT Austin	[64,77]	Male	3	MIN	convalescent	test
0.826486	Significant SPEAR Analytes	Visit 9	276	UT Austin	[64,77]	Male	3	MIN	convalescent	test
0.522831	Significant SPEAR Analytes	Visit 10	360	UT Austin	[64,77]	Male	3	MIN	convalescent	test
-0.0999092	Significant SPEAR Analytes	Visit 7	88	UT Austin	[64,77]	Male	3	MIN	convalescent	test
1.15134	Significant SPEAR Analytes	Visit 8	187	UT Austin	[50,63]	Male	3	MIN	convalescent	test
0.978071	Significant SPEAR Analytes	Visit 9	270	UT Austin	[50,63]	Male	3	MIN	convalescent	test
1.18447	Combined (Hallmark Heme Metabolism + Androgenic Steroids + Significant SPEAR Analytes)	Visit 8	190	Boston/BWH	[18,35]	Male	2	MIN	convalescent	test
1.22924	Combined (Hallmark Heme Metabolism + Androgenic Steroids + Significant SPEAR Analytes)	Visit 9	274	Boston/BWH	[18,35]	Male	2	MIN	convalescent	test
1.73175	Combined (Hallmark Heme Metabolism + Androgenic Steroids + Significant SPEAR Analytes)	Visit 10	357	Boston/BWH	[18,35]	Male	2	MIN	convalescent	test
-0.645263	Combined (Hallmark Heme Metabolism + Androgenic Steroids + Significant SPEAR Analytes)	Visit 8	188	Boston/BWH	[50,63]	Female	2	MIN	convalescent	test
0.503726	Combined (Hallmark Heme Metabolism + Androgenic Steroids + Significant SPEAR Analytes)	Visit 10	386	Boston/BWH	[50,63]	Female	2	MIN	convalescent	test
-1.01882	Combined (Hallmark Heme Metabolism + Androgenic Steroids + Significant SPEAR Analytes)	Visit 7	118	Boston/BWH	[50,63]	Female	2	MIN	convalescent	test
-1.3713	Combined (Hallmark Heme Metabolism + Androgenic Steroids + Significant SPEAR Analytes)	Visit 8	203	Boston/BWH	[50,63]	Male	4	MIN	convalescent	test
-1.75855	Combined (Hallmark Heme Metabolism + Androgenic Steroids + Significant SPEAR Analytes)	Visit 9	285	Boston/BWH	[50,63]	Male	4	MIN	convalescent	test
-0.692181	Combined (Hallmark Heme Metabolism + Androgenic Steroids + Significant SPEAR Analytes)	Visit 10	397	Boston/BWH	[50,63]	Male	4	MIN	convalescent	test
-1.0999	Combined (Hallmark Heme Metabolism + Androgenic Steroids + Significant SPEAR Analytes)	Visit 7	131	Boston/BWH	[50,63]	Male	4	MIN	convalescent	test
0.291501	Combined (Hallmark Heme Metabolism + Androgenic Steroids + Significant SPEAR Analytes)	Visit 9	283	Case Western	[36,49]	Male	2	LC	convalescent	test
	Combined (Hallmark Heme Metabolism + Androgenic Steroids + Significant SPEAR Analytes)	Visit 10	380	Case Western	[36,49]	Male	2	LC	convalescent	test
0.924016	Combined (Hallmark Heme Metabolism + Androgenic Steroids + Significant SPEAR Analytes)	Visit 7	114	Case Western	[36,49]	Male	2	LC	convalescent	test
-2.14312	Combined (Hallmark Heme Metabolism + Androgenic Steroids + Significant SPEAR Analytes)	Visit 8	214	Case Western	[64,77]	Male	3	MIN	convalescent	test
0.620102	Combined (Hallmark Heme Metabolism + Androgenic Steroids + Significant SPEAR Analytes)	Visit 9	293	Case Western	[64,77]	Male	3	MIN	convalescent	test
0.402191	Combined (Hallmark Heme Metabolism + Androgenic Steroids + Significant SPEAR Analytes)	Visit 7	118	Case Western	[64,77]	Male	3	MIN	convalescent	test
0.604339	Combined (Hallmark Heme Metabolism + Androgenic Steroids + Significant SPEAR Analytes)	Visit 7	97	Case Western	[50,63]	Female	1	MIN	convalescent	test
0.960742	Combined (Hallmark Heme Metabolism + Androgenic Steroids + Significant SPEAR Analytes)	Visit 9	279	Case Western	[64,77]	Male	2	MIN	convalescent	test
	Combined (Hallmark Heme Metabolism + Androgenic Steroids + Significant SPEAR Analytes)	Visit 10	376	Case Western	[64,77]	Male	2	MIN	convalescent	test
0.0932361	Combined (Hallmark Heme Metabolism + Androgenic Steroids + Significant SPEAR Analytes)	Visit 7	103	Case Western	[64,77]	Male	2	MIN	convalescent	test
-0.637394	Combined (Hallmark Heme Metabolism + Androgenic Steroids + Significant SPEAR Analytes)	Visit 8	193	Case Western	[50,63]	Male	3	LC	convalescent	test
	Combined (Hallmark Heme Metabolism + Androgenic Steroids + Significant SPEAR Analytes)	Visit 9	277	Case Western	[50,63]	Male	3	LC	convalescent	test
-0.112867	Combined (Hallmark Heme Metabolism + Androgenic Steroids + Significant SPEAR Analytes)	Visit 10	383	Case Western	[50,63]	Male	3	LC	convalescent	test
0.0222403	Combined (Hallmark Heme Metabolism + Androgenic Steroids + Significant SPEAR Analytes)	Visit 7	109	Case Western	[50,63]	Male	3	LC	convalescent	test
-0.220657	Combined (Hallmark Heme Metabolism + Androgenic Steroids + Significant SPEAR Analytes)	Visit 8	189	Case Western	[50,63]	Male	3	MIN	convalescent	test
	Combined (Hallmark Heme Metabolism + Androgenic Steroids + Significant SPEAR Analytes)	Visit 9	281	Case Western	[50,63]	Male	3	MIN	convalescent	test
-0.0894863	Combined (Hallmark Heme Metabolism + Androgenic Steroids + Significant SPEAR Analytes)	Visit 10	385	Case Western	[50,63]	Male	3	MIN	convalescent	test
0.311342	Combined (Hallmark Heme Metabolism + Androgenic Steroids + Significant SPEAR Analytes)	Visit 7	105	Case Western	[50,63]	Male	3	MIN	convalescent	test
-0.922787	Combined (Hallmark Heme Metabolism + Androgenic Steroids + Significant SPEAR Analytes)	Visit 7	96	Case Western	[50,63]	Female	2	LC	convalescent	test
-0.717183	Combined (Hallmark Heme Metabolism + Androgenic Steroids + Significant SPEAR Analytes)	Visit 7	102	Case Western	[64,77]	Female	2	LC	convalescent	test
-3.31664	Combined (Hallmark Heme Metabolism + Androgenic Steroids + Significant SPEAR Analytes)	Visit 7	99	Case Western	[64,77]	Female	3	LC	convalescent	test
-4.58516	Combined (Hallmark Heme Metabolism + Androgenic Steroids + Significant SPEAR Analytes)	Visit 9	275	Case Western	[64,77]	Female	2	MIN	convalescent	test
-0.464389	Combined (Hallmark Heme Metabolism + Androgenic Steroids + Significant SPEAR Analytes)	Visit 10	375	Case Western	[64,77]	Female	2	MIN	convalescent	test
1.21662	Combined (Hallmark Heme Metabolism + Androgenic Steroids + Significant SPEAR Analytes)	Visit 7	88	Case Western	[64,77]	Female	2	MIN	convalescent	test
	Combined (Hallmark Heme Metabolism + Androgenic Steroids + Significant SPEAR Analytes)	Visit 8	212	Case Western	[64,77]	Male	4	MIN	convalescent	test
0.502432	Combined (Hallmark Heme Metabolism + Androgenic Steroids + Significant SPEAR Analytes)	Visit 9	294	Case Western	[64,77]	Male	4	MIN	convalescent	test
1.12358	Combined (Hallmark Heme Metabolism + Androgenic Steroids + Significant SPEAR Analytes)	Visit 7	101	Case Western	[64,77]	Male	4	MIN	convalescent	test
	Combined (Hallmark Heme Metabolism + Androgenic Steroids + Significant SPEAR Analytes)	Visit 8	181	Case Western	[36,49]	Female	1	MIN	convalescent	test
[truncated: 511 more rows]

[truncated: 48 more sheets: Fig3D_data, Fig4A_data, Fig4B_data, Fig4C_data, Fig4D_data, Fig5A_data, Fig5B_data, Fig5C_data, Fig5D_data, Fig6A_data, Fig6B_data, FigS2A_data, FigS2B_data, FigS2C_data, FigS2D_data, FigS3A_data, FigS3B_data, FigS3C_data, FigS4A_data, FigS4B_data …]
